# Supplementary material for: Metabolic versatility of small archaea Micrarchaeota and Parvarchaeota
Source: ISME J. 2017 Dec 8;12(3):756–75. doi: 10.1038/s41396-017-0002-z (PMC5864196; doi:10.1038/s41396-017-0002-z)
Supplement: Supplementary file 2 — Supplementary Tables [file 41396_2017_2_MOESM2_ESM.xlsx]

## Sheet: ST1
Table S1 Genomic summary of available draft or complete genomes from the novel superphylum DPANN.
Phylum	Genomes	BioProject	Size (Mb)	Completeness	GC%	Scaffolds	No of predicted protein-coding genes	Rererence
Aenigmarchaeota	Candidatus Aenigmarchaeum subterraneum SCGC AAA011-O16	PRJNA192394	0.428886	47.35	38.6	15	525	Rinke et al., 2013
	Candidatus Aenigmarchaeota archaeon JGI 0000106-F11	PRJNA192504	0.361035	27.73	37.5	24	423
	Candidatus Aenigmarchaeota archaeon SCGC AAA011-F07	PRJNA192357	0.248182	23.99	53.5	18	376
	archaeon GW2011_AR5	PRJNA268032	0.86	93	49	3	1029	Castelle et al., 2015
Diapherotrites	Candidatus Iainarchaeum andersonii SCGC AAA011-E11	PRJNA192465	1.09804	88	47.4	43	1206	Rinke et al., 2013
	Diapherotrites archaeon SCGC AAA011-K09	PRJNA192491	0.316537	10	44.3	24	376
	Diapherotrites archaeon SCGC AAA011-N19	PRJNA192502	0.302064	11	47	30	333
	archaeon GW2011_AR21	PRJNA268032	0.36	50	43	36	439	Castelle et al., 2015
	archaeon GW2011_AR10	PRJNA268032	1.24	100	43	1	1341
Nanoarchaeota	Nanoarchaeota archaeon JGI OTU-1	PRJNA213452	1.1439	76	32	69	1525	Rinke et al., 2013
	Nanoarchaeota archaeon JGI OTU-2	PRJNA213453	0.558681	49	32.1	46	763
	Nanoarchaeota archaeon SCGC AAA011-D5	PRJNA192371	0.547038	40	37.3	13	674
	Nanoarchaeota archaeon SCGC AAA011-G17	PRJNA192509	1.02122	68	32.1	38	1342
	Nanoarchaeota archaeon SCGC AAA011-J2	PRJNA192224	0.29949	18	32.1	25	394
	Nanoarchaeota archaeon SCGC AAA011-K22	PRJNA192372	0.57711	32	32	52	793
	Nanoarchaeota archaeon SCGC AAA011-L15	PRJNA192501	0.204081	28	33	17	254
	Nanoarchaeota archaeon SCGC AAA011-L22	PRJNA192360	1.16224	38	32	81	1557
	Nanoarchaeota Nst1	PRJNA189432	0.593789	91	24.3	7	651	Podar et al., 2013
	Nanoarchaeum equitans	PRJNA9599	0.490885	100	31.6	1	583	Waters et al., 2003
	Nanoarchaeota archaeon 7A (Nanopusillus acidilobi)	PRJNA266727	0.605887	100	24.2	1	665	Wurch et al., 2016
Nanohaloarchaeota	Candidatus Nanosalina sp. J07AB43	PRJNA52647	1.22716	83	43.6	7	1693	Narasingarao et al., 2012
	Candidatus Nanosalinarum sp. J07AB56	PRJNA52645	1.2158	100	55.4	3	1459
	Candidatus Haloredivivus sp. G17	PRJNA71229	1.1986	NA	42	448	2226	Ghai et al., 2011
	Nanohaloarchaea archaeon AB578-D14	PRJNA222265	1.02854	NA	52.5	962	2031	Martínez-García et al., 2014
	Nanohaloarchaea archaeon B1-Br10_U2g21	PRJNA286221	0.815638	77.73	39.3	24	920	Unpublished
	Nanohaloarchaea archaeon PL-Br10_U2g19	PRJNA286221	0.758571	73.75	42.3	55	939
	Nanohaloarchaea archaeon B1-Br10_U2g1	PRJNA286221	0.709831	82.17	42.5	26	860
	Nanohaloarchaea archaeon B1-Br10_U2g19	PRJNA286221	0.662884	68.61	40.9	35	797
	Nanohaloarchaea archaeon PL-Br10_U2g16	PRJNA286221	0.652532	73.99	42.1	54	808
	Nanohaloarchaea archaeon PL-Br10_U2g27	PRJNA286221	0.581882	70.25	43.1	52	730
	Nanohaloarchaea archaeon B1-Br10_U2g29	PRJNA286221	0.526182	67.21	40.1	35	647
	Nanohaloarchaea archaeon PL-Br10_U2g5	PRJNA286221	1.48085	69.63	64.5	160	1583
Pacearchaeota	archaeon GW2011_AR1	PRJNA268032	0.56	89	30	25	729	Castelle et al., 2015
	archaeon GW2011_AR6	PRJNA268032	0.51	74	42.7	10	631
	archaeon GW2011_AR13	PRJNA268032	0.94	78	28	53	1154
	archaeon GW2011_AR19	PRJNA268032	0.68	91	30	20	858
Woesearchaeota	archaeon GW2011_AR3	PRJNA268032	0.99	63	44.6	14	1011
	archaeon GW2011_AR4	PRJNA268032	1.23	76	44.8	19	1269
	archaeon GW2011_AR9	PRJNA268032	0.48	76	42	12	608
	archaeon GW2011_AR11	PRJNA268032	0.91	76	56	61	1008
	archaeon GW2011_AR16	PRJNA268032	0.39	61	43	10	441
	archaeon GW2011_AR17	PRJNA268032	0.63	78	34	26	802
	archaeon GW2011_AR18	PRJNA268032	0.82	87	30	17	1062
	archaeon GW2011_AR15	PRJNA268032	1.16	100	42.5	1	1309
	archaeon GW2011_AR20	PRJNA268032	0.8	100	31.7	1	1015
Micrarchaeota	Candidatus Micrarchaeum acidiphilum ARMAN-2	PRJNA38565	1.01	99	47.2	3	1070	Baker et al., 2010
Parvarchaeota	Candidatus Parvarchaeum acidiphilum ARMAN-4	PRJNA38567	0.79	80	34.8	44	936
	Candidatus Parvarchaeum acidophilus ARMAN-5	PRJNA38569	0.92	90	34.1	73	1085
The completeness, GC content and scaffolds number states were obtained from the corresponding references. For those unpublished, completeness was evaluated by CheckM. Protein-coding genes were predicted using Prodigal.

## Sheet: ST2
Table S2 The geochemical characteristics of the sampling locations
Samples	Subsamples	Sample abbreviation	Location	pH	Temperature	EC	DO	TOC	Fe2+	Fe3+	SO42-	Reference
					(°C)	(mS cm-1)	(mg L-1)	(mg L-1 or mg kg-1)	(mg L-1 or mg kg-1)	(mg L-1 or mg kg-1)	(mg L-1 or mg kg-1)
Fankou AMD solution (< 450 nm)	―	FK_AMD_2014	N25.05°, E113.67°	1.8	35.8	4.32	─	6.9	11	1097	4868	This study
Fankou AMD solution (Hua et al., 2015)	―	FK_AMD_2010	N25.05°, E113.67°	2.6	23	─	─	18.5	6.2	193	474	Supplementary reference 11
Fankou AMD sediments	FK_Sedi_C1_1	FK_Sedi	N25.05°, E113.67°	7.3*	─	0.47	─	─	413	17	18060	This study
	FK_Sedi_C1_2			2.5	─	1.1	─	─	224	2976	88200
	FK_Sedi_C1_3			2.4	─	1.5	─	─	4425	1475	43400
	FK_Sedi_C1_4			2.8	─	0.92	─	─	2618	782	49400
	FK_Sedi_C1_5			4	─	0.5	─	─	47790	11210	55800
Tengchong geothermal area endolithic community	―	TC_Endo	N24.95°, E98.44°	2.1	41	─	─	─	─	─	─	This study
Mexico national park microbial mat	―	Me_Mat	N19.47°, W100.39°	3.8	73.4	─	─	─	─	─	─	This study
Los Rueldos AMD streamers	LR_AMD_A	LR_AMD	N43.27°, W5.77°	2	13	6	2.5	─	96-140	─	3049-3180	This study
	LR_AMD_B			2	13	6	0.5	─	96-140	─	3049-3180
Yellowstone National Park Obsidian Pool	―	YNP_OP	N44.36°, W110.26°	5.7	56	─	─	─	─	─	─	Ga0078972 (GOLD Analysis Project Id)
Iron Mountain AMD biofilms	─	ARMAN	N40.68°, W122.52°	0.5-1.5	30 - 47	─	─	─	13000-19000	─	20000-108000	Supplementary reference 1
Abbreviations: EC, electricity conductivity; DO, dissolved oxygen; TOC, total organic carbon.
* This sediment layer is not acidic as the others, and the ARMAN occurrence in this layer is low or undetectable (Supplementary Fig. 4).

## Sheet: ST3
Table S3 The information of metagenomic datasets and assembly results
Samples	Subsamples	Sample abbreviation	Raw data1 (Gb)					Quality data2 (Gb)					Kmer set used for SPADES assembly		Metagenomic assembly results3
			PE100	PE125	PE150	PE250		PE100	PE125	PE150	PE250				No. of total scaffolds	Total length (Mb)	N50 (bp)	Longest scaffolds (bp)	No. of scaffolds > 5000 bp	Total number of scaffolds > 5000 bp (Mb)
Fankou AMD solution (< 450 nm)	―	FK_AMD_2014	―	42.1	―	8.4		―	37.2	―	8.2		21, 33, 55, 77, 99, 121		191873	341	5493	427212	11536	170
Fankou AMD solution (Hua et al., 2015)	―	FK_AMD_2010	28	―	―	―		26	―	―	―		21, 33, 55, 77		211802	166	1168	223834	3356	33
Fankou AMD sediments	FK_Sedi_C1_1	FK_Sedi	―	―	7.5	―		―	―	7.1	―		21, 33, 55, 77, 99, 127		135947	161	3638	301788	4837	68
	FK_Sedi_C1_2		―	―	7	―		―	―	6.6	―
	FK_Sedi_C1_3		―	―	6	―		―	―	5.4	―
	FK_Sedi_C1_4		―	―	5	―		―	―	4.8	―
	FK_Sedi_C1_5		―	―	5.5	―		―	―	5.1	―
Tengchong geothermal area endolithic community	―	TC_Endo	―	35	―	9.8		―	34.9	―	9.7		21, 33, 55, 77, 99, 121		255473	315	3450	716662	7422	136
Mexico national park endolithic sample	―	Me_Mat	―	―	―	11.7		―	―	―	10.7		21, 33, 55, 77, 99, 127		235472	117	932	269398	3492	50
Los Rueldos AMD streamers	LR_AMD_A	LR_AMD	2.6	―	―	―		2.6	―	―	―		21, 33, 55, 77		50916	38	1306	511462	764	9
	LR_AMD_B		3.2	―	―	―		3.2	―	―	―
Yellowstone National Park Obsidian Pool	―	YNP_OP	―	―		―		―	―	43	―		21, 33, 55, 77		742818	―	―	―	―	―
1 The genomic DNA was sequenced using Illumina HiSeq sequencing platform with different paired-end sequencing kit.
2 The raw data was quality control using sickle software, see Supplementary methods for details.
3 For AMD solutions and endolithic community sample, PE125 and PE250 quality data were co-assembled with SPADES 3.7.1, and the quality data of the five AMD sediment was co-assembled with SPADES 3.7.1, see Supplementary methods for details.

## Sheet: ST4
Table S4 The occurences of 54 archaeal conserved singel copy genes in genomes of Micrarchaeota and Parvarchaeota.
Single copy genes (SCGs)	Micrarchaeota (29)																													Parvarchaeota (14)
	ARMAN-1	ARMAN-2	FK_AMD_2010_bin_22	FK_AMD_2010_bin_24	FK_AMD_2010_bin_7	FK_AMD_2014_bin_107	FK_AMD_2014_bin_108	FK_AMD_2014_bin_113	FK_AMD_2014_bin_115	FK_AMD_2014_bin_121	FK_AMD_2014_bin_20	FK_AMD_2014_bin_31	FK_AMD_2014_bin_36	FK_AMD_2014_bin_40	FK_AMD_2014_bin_50	FK_AMD_2014_bin_52	FK_AMD_2014_bin_73	FK_AMD_2014_bin_88	FK_AMD_2014_bin_90	FK_AMD_2014_bin_97	FK_Sedi_bin_12_4	FK_Sedi_bin_28	FK_Sedi_bin_35	LR_AMD_bin_1	Me_Mat_bin_1	TC_Endo_bin_11	TC_Endo_bin_32	TC_Endo_bin_6	YNP_OP_bin_241	ARMAN-4	ARMAN-5	FK_AMD_2010_bin_5	FK_AMD_2010_bin_6	FK_AMD_2014_bin_10	FK_AMD_2014_bin_17	FK_AMD_2014_bin_2	FK_AMD_2014_bin_27	FK_AMD_2014_bin_57	FK_Sedi_bin_55_70	LR_AMD_bin_3	TC_Endo_bin_23	TC_Endo_bin_24	TC_Endo_bin_47
Methionine aminopeptidase	1	1	1	1	0	1	1	1	1	1	1	1	1	1	1	1	1	0	1	1	1	1	1	1	1	1	1	1	1	1	1	1	1	1	1	1	1	1	1	0	1	1	1
DNA-directed RNA polymerase subunit B	1	1	1	1	1	1	1	0	1	1	1	0	1	1	1	0	1	1	1	1	1	1	1	1	1	1	1	1	1	1	1	1	1	1	1	1	1	1	1	1	1	1	1
Ribonuclease HII	0	1	1	1	0	1	1	1	0	1	1	1	0	1	1	1	1	1	1	1	1	1	1	2	0	1	1	1	1	1	1	1	1	1	1	1	1	1	1	1	1	1	1
Preprotein translocase subunit SecY	1	1	1	1	0	0	1	0	1	1	1	1	1	1	1	1	1	1	0	1	1	1	1	1	1	1	1	1	1	0	1	1	1	1	1	1	1	1	1	1	1	1	1
Transcription antiterminator	1	1	1	1	1	1	1	1	1	1	1	1	1	0	1	1	1	1	1	1	1	1	1	1	1	1	1	1	1	1	1	1	1	1	1	1	0	1	1	1	1	1	1
Chaperonin GroEL (HSP60 family)	0	1	1	1	1	2	1	0	1	1	1	1	1	1	1	1	1	1	1	1	1	1	1	1	1	1	1	1	1	1	0	1	0	1	1	1	1	1	1	1	1	1	1
RecA/RadA recombinase	1	1	1	1	1	1	1	1	1	1	1	1	0	1	1	1	1	1	1	1	1	1	1	1	1	1	1	1	1	1	1	1	1	1	1	1	1	1	1	1	1	1	0
Glutamyl- and glutaminyl-tRNA synthetases	1	1	1	1	1	1	1	1	1	1	2	1	1	0	1	0	1	1	1	1	1	1	1	1	1	0	1	1	1	1	1	1	1	1	1	1	1	1	1	1	1	1	1
Alanyl-tRNA synthetase	1	1	1	1	0	1	1	1	1	1	1	0	1	1	1	1	0	1	1	1	1	0	1	1	1	1	1	1	1	0	0	1	1	1	1	1	0	1	1	1	1	1	1
Phenylalanyl-tRNA synthetase alpha subunit	1	1	1	0	1	1	1	1	1	1	1	0	1	1	1	1	1	1	1	1	1	1	1	1	1	1	1	1	1	1	1	1	1	1	1	1	1	1	1	1	1	1	1
Phenylalanyl-tRNA synthetase beta subunit	1	1	1	0	1	1	1	1	1	1	1	0	1	1	1	1	1	1	1	1	1	1	1	1	1	1	1	1	1	0	1	0	1	1	1	1	0	1	0	0	1	0	0
Arginyl-tRNA synthetase	0	1	1	1	1	1	1	1	1	1	1	1	1	1	1	1	1	1	1	1	1	1	1	1	1	1	1	1	1	1	1	1	0	1	1	1	1	0	1	1	1	1	1
Isoleucyl-tRNA synthetase	1	1	1	1	1	1	1	1	1	1	1	1	0	1	1	1	1	1	1	1	1	1	1	1	1	1	1	1	1	1	1	1	1	1	1	1	1	1	1	1	1	1	1
Histidyl-tRNA synthetase	1	1	1	1	1	1	1	1	0	1	1	1	1	2	1	1	1	1	1	1	1	2	2	1	1	1	1	1	1	1	0	1	1	1	1	1	1	1	0	1	1	1	1
Methionyl-tRNA synthetase	0	1	1	1	1	1	1	1	0	1	1	1	1	1	1	1	1	1	1	1	1	1	1	1	1	1	1	1	1	1	1	1	0	1	1	1	1	1	1	0	1	1	1
Tyrosyl-tRNA synthetase	1	1	1	1	1	1	1	1	2	1	1	1	1	2	1	1	1	1	1	1	1	1	1	1	1	1	1	1	1	1	1	1	1	1	1	1	1	1	1	1	1	1	0
Seryl-tRNA synthetase	1	1	2	1	1	1	1	1	1	1	1	0	1	2	1	1	1	1	1	3	1	1	1	1	1	1	1	1	1	1	1	1	1	1	1	1	1	1	1	1	1	1	1
Aspartyl-tRNA synthetase	1	1	1	1	1	1	1	1	2	1	2	1	1	1	1	1	1	1	1	1	1	1	1	1	1	1	1	1	1	1	1	1	1	1	1	2	1	1	1	1	1	1	1
Tryptophanyl-tRNA synthetase	0	1	1	1	0	1	1	1	1	1	0	2	1	1	1	0	1	1	1	1	1	1	2	1	1	2	1	1	1	1	1	1	0	1	1	1	1	1	1	1	1	1	1
Cysteinyl-tRNA synthetase	1	1	1	1	1	2	1	2	0	0	1	1	1	1	1	1	1	1	2	1	1	1	1	1	1	1	1	1	1	1	1	1	1	1	1	2	1	1	0	0	2	0	1
Glycyl-tRNA synthetase	1	1	1	1	1	1	1	1	1	1	1	1	1	1	0	1	1	1	1	1	1	1	1	1	1	1	1	1	1	1	0	1	1	1	1	1	0	0	1	1	1	1	1
Threonyl-tRNA synthetase	1	1	1	1	1	1	1	1	0	1	0	0	1	1	0	1	1	1	2	1	1	1	1	2	1	1	1	1	1	1	0	1	1	1	1	1	1	1	1	1	1	1	1
Prolyl-tRNA synthetase	1	1	1	1	1	0	1	1	0	1	1	1	1	1	1	1	2	1	1	1	1	1	1	2	1	1	1	1	1	1	1	1	1	1	1	0	1	1	1	1	1	1	0
Leucyl-tRNA synthetase	1	1	1	1	1	1	1	1	0	1	1	1	1	1	1	1	1	1	1	1	1	1	1	1	1	0	1	1	1	1	1	1	1	1	1	0	1	1	1	1	1	1	0
Valyl-tRNA synthetase	1	1	1	1	1	1	1	1	1	1	1	0	1	1	1	1	1	1	1	1	1	1	1	1	1	1	1	1	1	1	0	1	1	1	1	1	1	1	1	1	1	1	1
Lysyl-tRNA synthetase	1	1	0	0	1	0	1	1	1	1	1	2	0	2	1	1	1	3	0	1	1	2	1	1	1	1	1	1	1	1	1	1	1	1	1	1	1	1	1	1	1	1	1
Ribosomal protein S12	1	1	1	1	1	1	1	1	1	1	1	1	1	1	1	1	1	1	1	1	1	1	1	1	1	1	1	1	1	1	1	1	1	1	1	1	1	1	1	1	1	1	1
Ribosomal protein S7	1	1	1	1	1	1	1	1	1	1	1	1	1	1	1	1	1	1	1	1	1	1	1	1	1	1	1	1	1	1	1	1	1	1	1	1	1	1	1	1	1	1	1
Ribosomal protein S10	1	1	1	1	1	1	1	1	0	1	1	1	0	1	1	1	1	1	1	1	1	1	1	1	1	1	1	1	1	1	1	1	1	1	1	1	1	1	1	1	1	1	0
Ribosomal protein S2	1	1	1	1	1	1	1	1	1	1	1	1	1	1	1	1	1	1	1	1	1	1	1	1	1	1	1	1	1	1	1	1	1	1	1	1	1	1	1	1	1	1	1
Ribosomal protein L11	1	1	1	1	1	1	1	1	1	1	1	1	1	0	1	1	1	1	1	1	1	1	1	1	1	1	1	1	1	1	1	1	1	1	1	1	1	1	1	1	1	1	1
Ribosomal protein L1	1	1	1	1	1	1	1	1	1	1	1	1	0	1	1	1	1	1	1	1	1	1	1	1	1	1	1	1	1	0	1	1	0	0	0	0	1	1	1	0	1	1	1
Ribosomal protein L3	1	1	1	1	1	1	1	1	1	1	1	1	1	1	1	1	1	1	1	1	1	1	1	1	1	1	1	1	1	1	0	1	1	1	1	1	1	1	1	1	1	1	1
Ribosomal protein L4	1	1	1	1	1	1	1	1	1	1	1	1	1	1	1	1	1	1	1	1	1	1	1	1	1	1	1	1	1	1	0	1	1	1	1	1	1	1	1	1	1	1	1
Ribosomal protein L2	1	1	1	1	1	1	1	1	1	1	1	1	1	1	1	1	1	1	1	1	1	1	1	1	1	1	1	1	1	1	1	1	1	1	1	1	1	1	1	1	1	1	1
Ribosomal protein L22	1	1	1	1	1	1	1	1	0	1	1	1	1	0	0	0	0	1	1	1	1	1	1	1	1	0	1	1	1	1	1	1	1	1	1	1	0	1	1	1	0	1	1
Ribosomal protein S3	1	1	1	1	1	1	1	1	1	1	1	1	1	1	1	1	1	1	1	1	1	1	1	1	1	1	1	1	1	1	1	1	1	1	1	1	1	1	1	1	1	1	1
Ribosomal protein L14	1	1	1	1	1	1	1	1	1	1	1	1	1	1	1	1	1	1	1	1	1	0	1	1	1	1	1	1	1	0	1	1	1	1	1	1	1	1	0	1	1	1	1
Ribosomal protein L5	1	1	1	1	1	1	1	1	1	1	1	1	1	1	1	1	1	1	1	1	1	0	1	1	1	1	1	1	1	0	1	1	1	1	1	1	1	1	0	1	1	1	1
Ribosomal protein S8	1	1	1	1	1	1	1	1	1	1	1	1	1	1	1	1	1	1	1	1	1	0	1	1	1	1	1	1	1	0	1	1	1	1	1	1	1	1	0	1	1	1	1
Ribosomal protein L6P/L9E	1	1	1	1	1	1	1	1	1	1	1	1	1	1	1	1	1	1	1	1	1	0	0	1	1	1	1	1	1	0	1	1	1	1	1	1	1	1	0	1	1	1	1
Ribosomal protein S5	1	1	1	1	0	1	1	1	1	1	0	1	1	1	1	1	1	1	1	1	1	1	0	1	1	1	1	1	1	1	1	1	1	1	1	1	1	1	0	1	1	1	1
Ribosomal protein S13	1	1	1	1	0	1	1	1	1	1	1	0	1	1	1	1	1	1	1	1	1	1	1	1	1	1	1	1	1	2	1	1	1	1	1	1	1	1	1	1	1	1	1
Ribosomal protein S11	1	1	1	1	0	1	1	1	0	1	1	0	1	1	1	1	1	1	1	1	1	1	1	1	1	1	1	1	1	1	1	1	1	1	1	1	1	1	1	1	1	1	1
Ribosomal protein L13	1	1	1	1	1	1	1	1	1	1	1	1	1	1	1	1	1	1	1	1	1	1	1	1	1	1	1	1	1	1	1	1	1	1	1	1	1	1	1	1	1	1	1
Ribosomal protein S9	1	1	1	1	0	1	1	1	1	1	0	1	1	1	1	1	1	1	1	1	1	1	1	0	1	1	1	1	1	1	1	1	0	1	1	1	1	1	1	1	1	1	1
Ribosomal protein S15P/S13E	0	1	1	1	1	1	1	1	1	1	1	0	1	1	1	1	1	1	1	1	1	1	1	1	1	1	1	1	1	1	1	1	1	1	1	1	1	1	1	1	1	1	1
Ribosomal protein S19	1	1	1	1	1	1	1	1	1	1	1	1	1	1	1	1	1	1	1	1	1	1	1	1	1	1	1	1	1	1	1	1	1	1	1	1	1	1	1	1	1	1	1
Ribosomal protein S17	1	1	1	1	1	1	1	1	1	1	1	1	1	1	1	1	1	1	1	1	1	0	1	1	1	1	1	1	1	0	1	1	1	1	1	1	1	1	0	1	1	1	1
Ribosomal protein L16/L10E	1	1	0	1	1	1	1	1	1	1	1	1	0	1	1	1	1	1	1	0	1	1	1	1	1	1	1	1	1	1	1	1	1	1	1	1	1	1	1	1	1	1	1
Ribosomal protein L24	1	1	1	1	1	1	1	1	1	1	1	1	1	1	1	1	1	1	1	1	1	0	1	1	1	1	1	1	1	0	1	1	1	1	1	1	1	1	0	1	1	1	1
Ribosomal protein L15	1	1	0	1	1	1	1	1	1	1	1	0	1	1	0	0	1	1	1	1	1	1	1	1	1	1	1	1	1	1	1	0	0	0	0	0	1	1	0	1	1	1	0
Ribosomal protein L18	1	1	1	1	0	1	1	1	1	1	0	1	1	1	1	1	1	1	1	1	1	0	0	1	1	1	1	1	1	0	1	1	1	1	1	1	1	1	0	1	1	1	1
Ribosomal protein S4	1	1	1	1	0	1	1	1	0	1	1	0	1	1	1	1	1	1	1	1	1	1	1	1	1	1	1	1	1	1	1	1	1	1	1	1	1	1	1	1	1	1	1
Occurrence	48	54	51	51	43	51	54	51	43	53	49	42	47	50	50	49	52	53	52	53	54	46	51	53	53	51	54	54	54	43	46	52	47	52	52	50	49	52	42	49	53	52	47
Completeness (%)	88.8889	100	94.4444	94.4444	79.6296	94.4444	100	94.4444	79.6296	98.1481	90.7407	77.7778	87.037	92.5926	92.5926	90.7407	96.2963	98.1481	96.2963	98.1481	100	85.1852	94.4444	98.1481	98.1481	94.4444	100	100	100	79.6296	85.1852	96.2963	87.037	96.2963	96.2963	92.5926	90.7407	96.2963	77.7778	90.7407	98.1481	96.2963	87.037

## Sheet: ST5
Table S5 Informtaion of Candidatus Micrarchaeota and Parvarchaeota genome bins reconstructing from metagenomic datasets.
Items			Micrarchaeota (31)																													Parvarchaeota (14)
			ARMAN-1	ARMAN-2	FK.AMD.2010.bin.22	FK.AMD.2010.bin.24	FK.AMD.2010.bin.7	FK.AMD.2014.bin.107	FK_AMD_2014_bin_108	FK_AMD_2014_bin_113	FK_AMD_2014_bin_115	FK_AMD_2014_bin_121	FK_AMD_2014_bin_20	FK_AMD_2014_bin_31	FK_AMD_2014_bin_36	FK_AMD_2014_bin_40	FK_AMD_2014_bin_50	FK_AMD_2014_bin_52	FK_AMD_2014_bin_73	FK_AMD_2014_bin_88	FK_AMD_2014_bin_90	FK_AMD_2014_bin_97	FK_Sedi_bin_12_4	FK_Sedi_bin_28	FK_Sedi_bin_35	LR_AMD_bin_1	Me_Mat_bin_1	TC_Endo_bin_11	TC_Endo_bin_32	TC_Endo_bin_6	YNP_OP_bin_241	ARMAN-4	ARMAN-5	FK_AMD_2010_bin_5	FK_AMD_2010_bin_6	FK_AMD_2014_bin_10	FK_AMD_2014_bin_17	FK_AMD_2014_bin_2	FK_AMD_2014_bin_27	FK_AMD_2014_bin_57	FK_Sedi_bin_55_70	LR_AMD_bin_3	TC_Endo_bin_23	TC_Endo_bin_24	TC_Endo_bin_47
General characteristics		No. of scaffolds	25	1	30	23	48	59	25	34	49	33	15	12	22	9	10	14	4	23	33	20	31	6	12	10	3	12	19	17	8	44	73	16	42	9	7	29	28	25	68	48	14	16	78
		Genome size (Mb)	0.867977	1.00707	0.863466	0.895218	0.672956	0.886834	1.077	1.06035	0.666146	0.800407	0.788445	0.743312	0.780422	0.929071	0.789902	0.740254	0.796534	0.771392	1.01246	0.822166	0.90731	0.844465	0.833386	1.00042	0.993345	0.839211	0.843037	0.883764	0.72695	0.791487	0.92027	0.807741	0.746396	0.78853	0.906643	0.964639	0.749914	0.641815	0.912306	0.825552	0.758099	0.656546	0.806322
		Average GC (%)	45.6	48	42.7	40.7	49.2	52.1	44.1	46.9	28.3	54.2	48.8	28.9	46.1	50.5	46.7	50	50.2	51.7	46.8	37.9	37.9	50.8	47.2	46.5	46.1	44.5	32.9	40.6	38.7	34.4	34.2	36.2	36.2	32.9	36.2	34.8	40.1	44.5	37.4	38.7	34	41.4	35.8
		Contaminants (%)	0	0.93	2.8	0.93	0	0	0	0.93	0.93	0	0	0	0	1.87	0	0	0.93	0.93	1.87	0	0.93	1.87	0.93	1.87	0.93	0	0	0	0	3.27	5.61	0.97	0.97	2.91	0.97	0	0.93	1.87	0.97	0.97	0.97	1.46	1.94
Genes	Total genes	Total number of RNA and protein coding genes	1034	1111	970	983	780	1019	1205	1224	773	942	876	820	872	1018	863	840	900	831	1114	928	1023	994	923	1123	1070	914	930	973	794	979	1076	931	908	916	1033	1145	901	769	1047	1010	878	747	1015
	RNA genes	Total RNA	41	42	38	41	31	40	40	43	30	49	40	40	37	40	35	35	45	39	44	39	41	53	38	47	42	41	47	39	41	46	49	46	32	46	44	50	47	43	48	43	47	46	44
		5S rRNA	1	1	0	1	1	1	1	1	1	1	1	1	1	1	1	1	1	1	1	1	1	1	1	1	1	1	1	1	0	0	0	0	0	1	0	0	0	0	0	0	0	0	0
		16S rRNA	1	1	1	1	1	0	1	1	0	2	1	0	0	1	1	1	1	1	1	1	1	1	0	1	1	1	1	1	1	1	1	1	1	1	1	1	1	1	1	1	1	1	2
		23S rRNA	1	1	1	1	1	1	1	1	0	2	1	1	1	1	0	0	1	1	1	1	0	1	0	1	1	1	1	1	1	1	1	1	0	1	1	0	1	2	0	1	1	1	1
		tRNA	36	38	35	37	27	35	37	38	29	42	36	37	34	37	33	33	42	35	41	36	38	48	36	42	39	38	43	35	37	43	45	43	30	42	41	48	44	39	46	40	44	43	41
		Other RNA	2	1	1	1	1	3	0	2	0	2	1	1	1	0	0	0	0	1	0	0	1	2	1	2	0	0	1	1	2	1	2	1	1	1	1	0	1	1	1	1	1	1	0
	Protein conding genes	Total protein coding genes	993	1069	932	942	759	979	1165	1181	743	893	836	780	835	978	828	805	855	792	1070	889	982	941	885	1076	1028	873	883	934	753	933	1076	885	876	870	989	1095	854	726	999	967	831	701	971
		Average length (bp)	793.004	859.36	843.619	850.202	813.556	801.355	831.937	802.73	795.694	817.987	863.123	848.82	864.398	869.056	879.362	848.996	838.63	857.603	862.683	819.676	819.922	805.098	859.424	836.711	877.611	872.921	842.422	857.82	890.905	766.574	769.8	850.147	791.362	829.878	851.213	819.829	807.021	821.055	857.008	767.803	823.421	850.323	766.941
		Coding density (%)	89.4121	91.3061	91.3509	89.843	91.9995	88.4638	90.3004	89.4071	87.316	91.0569	91.2583	89.2999	92.2193	91.576	91.2915	92.3253	90.1238	88.2738	91.4272	89.4283	89.1033	89.9039	91.265	90.2428	90.9992	91.3269	88.6353	90.6642	92.6507	90.6537	90.7596	93.3567	93.3015	92.2987	92.9566	92.2493	92.2262	93.3867	92.6235	90.4936	90.3689	91.0488	92.4528
		No. of overlapped genes	97	109	97	98	57	109	135	145	56	93	72	59	90	124	86	106	91	80	114	81	94	108	103	99	109	119	94	107	123	174	217	186	186	173	208	223	149	148	192	205	175	131	187
		Overlapped genes (%)	9.38104	9.81098	10	9.96948	7.30769	10.6968	11.2033	11.8464	7.2445	9.87261	8.21918	7.19512	10.3211	12.1807	9.96524	12.619	10.1111	9.62696	10.2334	8.72845	9.18866	10.8652	11.1593	9.17186	9.25234	13.0197	10.1075	10.9969	15.4912	17.7732	20.1673	19.9785	20.4846	18.8865	20.1355	19.476	16.5372	19.2458	18.3381	20.297	19.9317	17.5368	18.4236
Accession number		Accession number	Ga0137741	Ga0137758	Ga0137718	Ga0137719	Ga0137717	Ga0132241	Ga0132242	Ga0137720	Ga0137721	Ga0137722	Ga0137723	Ga0132196	Ga0137724	Ga0137725	Ga0137727	Ga0137726	Ga0137728	Ga0137729	Ga0137730	Ga0137731	Ga0137734	Ga0137732	Ga0137733	Ga0137737	Ga0137739	Ga0137736	Ga0137738	Ga0137735	Ga0137740	Ga0137756	Ga0137757	Ga0137742	Ga0137743	Ga0137755	Ga0137747	Ga0137744	Ga0137748	Ga0137749	Ga0137750	Ga0137754	Ga0137751	Ga0137752	Ga0137753

## Sheet: ST6
Table S6 The number of KEGG Orthology detected in each ARMAN genome via KAAS
Taxon	Micrarchaeota																													Parvarchaeota
KOID	ARMAN-1	ARMAN-2	LR_AMD_A_bin_1	FK_AMD_2014_bin_107	FK_AMD_2014_bin_108	TC_Endo_bin_11	FK_AMD_2014_bin_113	FK_AMD_2014_bin_115	FK_Sedi_bin_12_4	FK_AMD_2014_bin_121	YNP_OP_bin_241	FK_AMD_2014_bin_20	FK_AMD_2010_bin_22	FK_AMD_2010_bin_24	FK_Sedi_bin_28	FK_AMD_2014_bin_31	TC_Endo_bin_32	FK_Sedi_bin_35	FK_AMD_2014_bin_36	FK_AMD_2014_bin_40	FK_AMD_2014_bin_50	FK_AMD_2014_bin_52	TC_Endo_bin_6	FK_AMD_2010_bin_7	FK_AMD_2014_bin_73	FK_AMD_2014_bin_88	FK_AMD_2014_bin_90	FK_AMD_2014_bin_97	Me_Endo_bin_1	ARMAN-4	ARMAN-5	FK_AMD_2014_bin_10	FK_AMD_2014_bin_17	FK_AMD_2014_bin_2	TC_Endo_bin_23	TC_Endo_bin_24	FK_AMD_2014_bin_27	LR_AMD_B_bin_3	TC_Endo_bin_47	FK_AMD_2010_bin_5	FK_Sedi_bin_55_70	FK_AMD_2014_bin_57	FK_AMD_2010_bin_6
K00013	0	0	0	1	0	0	0	0	0	0	0	0	0	0	0	0	0	0	0	0	0	0	0	0	0	0	0	0	0	0	0	0	0	0	0	0	0	0	0	0	0	0	0
K00053	0	0	0	1	0	0	0	0	0	0	0	0	0	0	0	0	0	0	0	0	0	0	0	0	0	0	0	0	0	0	0	0	0	0	0	0	0	0	0	0	0	0	0
K00060	0	0	0	0	0	0	0	0	0	0	0	0	0	0	0	0	0	0	0	0	0	1	0	0	0	0	0	0	0	0	0	0	0	0	0	0	0	0	0	0	0	0	0
K00111	0	0	0	0	0	0	0	0	0	0	0	0	0	0	0	0	0	0	0	0	0	0	0	0	0	0	1	0	0	1	1	1	1	1	1	1	1	1	1	1	1	1	1
K00121	0	0	1	0	0	0	0	0	0	0	0	0	0	0	0	0	0	0	0	0	0	0	0	0	0	0	0	0	0	0	0	0	0	0	0	0	0	0	0	0	0	0	0
K00131	0	0	0	0	0	0	0	0	0	0	0	0	0	0	0	1	0	0	0	0	0	0	0	0	0	0	0	0	0	1	1	1	1	1	1	1	1	1	1	1	1	1	1
K00169	0	0	0	0	0	0	0	0	0	0	1	0	0	0	0	0	0	0	0	0	0	0	0	0	0	0	0	0	0	0	0	0	0	0	0	0	0	0	0	0	0	0	0
K00171	0	0	0	0	0	0	0	0	0	0	1	0	0	0	0	0	0	0	0	0	0	0	0	0	0	0	0	0	0	0	0	0	0	0	0	0	0	0	0	0	0	0	0
K00172	0	0	0	0	0	0	0	0	0	0	1	0	0	0	0	0	0	0	0	0	0	0	0	0	0	0	0	0	0	0	0	0	0	0	0	0	0	0	0	0	0	0	0
K00187	0	0	0	0	0	0	0	0	0	0	1	0	0	0	0	0	0	0	0	0	0	0	0	0	0	0	0	0	0	0	0	0	0	0	0	0	0	0	0	0	0	0	0
K00215	0	0	0	1	0	0	0	0	0	0	0	0	0	0	0	0	0	0	0	0	0	0	0	0	0	0	0	0	0	0	0	0	0	0	0	0	0	0	0	0	0	0	0
K00278	0	0	0	1	0	0	0	0	0	0	0	0	0	0	0	0	0	0	0	0	0	0	0	0	0	0	0	0	0	0	0	0	0	0	0	0	0	0	0	0	0	0	0
K00344	0	0	0	0	1	0	0	0	0	0	0	0	0	0	0	0	0	0	0	0	0	0	0	0	0	0	0	0	0	0	0	0	0	0	0	0	0	0	0	0	0	0	0
K00351	0	0	0	0	0	0	1	0	0	0	0	0	0	0	0	0	0	0	0	0	0	0	0	0	0	0	0	0	0	0	0	0	0	0	0	0	0	0	0	0	0	0	0
K00363	0	0	0	0	0	0	0	0	0	0	0	0	0	0	1	0	0	0	0	0	0	0	0	0	0	0	0	0	0	0	0	0	0	0	0	0	0	0	0	0	0	0	0
K00412	0	0	1	0	0	0	0	0	0	0	0	0	0	0	0	0	0	0	0	0	0	0	0	0	0	0	0	0	0	0	1	0	0	0	0	0	0	0	0	0	0	0	0
K00526	0	0	0	0	0	0	0	0	0	0	0	0	0	1	0	0	0	0	0	0	0	0	0	0	0	0	0	0	0	0	0	0	0	0	0	0	0	0	0	0	0	0	0
K00549	0	0	0	1	0	0	0	0	0	0	0	0	0	0	0	0	0	0	0	0	0	0	0	0	0	0	0	0	0	0	0	0	0	0	0	0	0	0	0	0	0	0	0
K00558	0	1	0	0	0	0	0	0	0	0	0	0	0	0	0	0	0	0	0	0	0	0	0	0	0	0	0	0	0	1	0	0	0	1	0	0	0	0	0	0	0	0	0
K00573	0	0	0	0	0	0	0	0	0	0	1	0	0	0	0	0	0	0	0	0	0	0	0	0	0	0	0	0	0	0	0	0	0	0	0	0	0	0	0	0	0	0	0
K00587	0	0	0	0	0	0	0	0	0	0	0	0	0	1	0	0	0	0	0	0	0	0	0	0	0	0	0	0	0	0	0	0	0	0	0	0	0	0	0	0	0	0	0
K00590	0	0	0	0	0	0	0	0	0	0	0	0	0	0	0	1	0	0	0	0	0	0	0	0	0	0	0	0	0	0	0	1	0	0	0	1	0	0	0	0	0	0	0
K00695	0	0	0	0	0	0	0	0	0	0	0	0	0	0	0	0	0	0	0	0	0	1	0	0	0	0	0	0	0	0	0	0	0	0	0	0	0	0	0	0	0	0	0
K00697	0	0	0	0	0	0	0	0	0	0	0	0	0	0	0	0	0	0	0	0	0	0	0	0	0	0	1	0	0	0	0	0	0	0	0	0	0	0	0	0	0	0	0
K00743	0	0	0	0	0	0	0	0	0	0	0	0	0	0	0	0	1	0	0	0	0	0	0	0	0	0	0	0	0	0	2	0	0	0	0	0	2	0	0	0	0	0	0
K00757	0	0	0	0	0	0	0	0	0	0	0	0	0	0	1	0	0	0	0	0	0	0	0	0	0	0	0	0	0	0	0	0	0	0	0	0	0	0	0	0	0	0	0
K00769	0	0	0	0	0	0	0	0	0	0	0	0	0	0	0	0	0	0	0	0	1	0	0	0	0	0	0	0	0	0	0	0	0	0	0	0	0	0	0	0	0	0	0
K00786	0	1	0	0	0	0	0	0	0	0	0	0	0	0	0	0	0	0	0	0	0	0	0	0	0	0	0	0	0	0	0	0	0	0	0	0	0	0	0	0	0	0	0
K00795	0	0	0	0	0	0	0	0	0	0	0	0	0	0	0	0	0	0	0	0	0	0	0	0	1	0	0	0	0	0	0	0	0	0	0	0	0	0	0	0	0	0	0
K00803	0	0	0	0	0	0	0	0	0	0	0	0	0	0	0	0	0	0	0	0	0	0	0	0	0	0	1	0	0	0	0	0	0	0	0	0	0	0	0	0	0	0	0
K00805	0	0	0	0	0	0	0	0	0	0	0	0	0	0	0	0	0	0	0	0	0	0	1	0	0	0	0	0	0	0	0	0	0	0	0	0	0	0	0	0	0	0	0
K00821	0	0	0	0	0	0	0	0	0	0	0	0	0	0	0	0	0	0	0	0	0	0	0	0	0	1	0	0	0	0	0	0	0	0	0	0	0	0	0	0	0	0	0
K00833	0	0	0	1	0	0	0	0	0	0	0	0	0	0	0	0	0	0	0	0	0	0	0	0	0	0	0	0	0	0	0	0	0	0	0	0	0	0	0	0	0	0	0
K00872	0	0	0	1	0	0	0	0	0	0	0	0	0	0	0	0	0	0	0	0	0	0	0	0	0	0	0	0	0	0	0	0	0	0	0	0	0	0	0	0	0	0	0
K00885	0	0	0	0	0	0	0	0	0	0	0	0	0	0	0	0	0	0	0	0	0	0	0	0	0	0	1	0	0	0	0	0	0	0	0	0	0	0	0	0	0	0	0
K00919	0	0	0	0	0	0	1	0	0	0	0	0	0	0	0	0	0	0	0	0	0	0	0	0	0	0	0	0	0	0	0	0	0	0	0	0	0	0	0	0	0	0	0
K00946	0	0	0	0	0	0	1	0	0	0	0	0	0	0	0	0	0	0	0	0	0	0	0	0	0	0	0	0	0	0	0	0	0	0	0	0	0	0	0	0	0	0	0
K00952	0	0	0	1	0	0	0	0	0	0	0	0	0	0	0	0	0	0	0	0	0	0	0	0	0	0	0	0	0	1	1	1	1	2	0	0	0	1	1	1	1	0	1
K00965	0	0	1	0	0	0	0	0	0	0	0	0	0	0	0	0	0	0	0	0	0	0	0	0	0	0	0	0	0	2	2	3	3	3	1	1	1	3	3	3	4	1	2
K01006	0	0	0	0	0	0	0	0	0	0	1	0	0	0	0	0	0	0	0	0	0	0	0	0	0	0	0	0	0	0	0	0	0	0	0	0	0	0	0	0	0	0	0
K01079	0	0	0	0	0	0	0	0	0	0	0	0	0	0	0	0	1	0	0	0	0	0	0	0	0	0	0	0	0	0	0	0	0	0	0	0	0	0	0	0	0	0	0
K01153	0	0	0	0	0	0	1	0	0	0	0	0	0	0	0	0	0	0	0	0	0	0	0	0	0	0	0	0	0	0	0	0	0	0	0	0	0	0	0	0	0	0	0
K01154	0	0	0	0	0	0	0	0	0	0	0	0	0	0	0	0	0	0	0	0	0	0	0	0	0	0	0	0	1	0	0	0	0	0	0	0	0	0	0	0	0	0	0
K01299	0	0	0	0	0	0	0	0	0	0	0	0	0	0	0	0	0	1	0	0	0	0	0	0	0	0	0	0	0	0	0	0	0	0	0	0	0	0	0	0	0	0	0
K01322	0	0	0	0	0	0	1	0	0	0	0	0	0	0	0	0	0	0	0	0	0	0	0	0	0	0	0	0	0	0	0	0	0	0	0	0	0	0	0	0	0	0	0
K01438	0	0	0	0	0	0	0	0	0	0	0	0	0	0	0	0	0	0	0	0	0	0	0	0	0	0	1	0	0	0	0	0	1	0	0	0	0	0	0	0	0	0	0
K01457	0	0	0	0	0	0	0	0	0	0	0	0	0	0	0	0	0	0	0	0	0	0	0	1	0	0	0	0	0	0	0	0	0	0	0	0	0	0	0	0	0	0	0
K01465	0	0	0	1	0	0	0	0	0	0	0	0	0	0	0	0	0	0	0	0	0	0	0	0	0	0	0	0	0	0	0	0	0	0	0	0	0	0	0	0	0	0	0
K01487	0	0	1	0	0	0	0	0	0	0	0	0	0	0	0	0	0	0	0	0	0	0	0	0	0	0	0	0	0	0	0	0	0	0	0	0	0	0	0	0	0	0	0
K01493	0	0	0	0	0	0	0	0	0	0	0	0	0	1	0	0	0	0	0	0	0	0	0	0	0	0	0	0	0	1	1	1	1	2	0	1	0	1	1	1	1	0	1
K01520	0	0	0	0	0	0	0	0	0	0	0	0	0	1	0	0	0	0	0	0	0	0	0	0	0	0	0	0	0	0	0	0	0	0	0	0	0	0	0	0	0	0	0
K01596	0	0	0	0	0	0	0	0	0	0	1	0	0	0	0	0	0	0	0	0	0	0	0	0	0	0	0	0	0	0	0	1	1	1	1	1	1	1	1	1	1	0	1
K01622	0	0	0	0	0	0	0	0	0	0	0	0	0	0	0	0	0	0	0	0	0	0	0	0	0	0	1	0	0	0	0	0	0	0	0	0	0	0	0	0	0	0	0
K01628	0	0	0	0	0	0	0	0	0	0	0	0	0	0	0	0	0	0	0	0	0	0	0	0	0	0	1	0	0	0	0	0	0	0	0	0	0	0	0	0	0	0	0
K01649	0	0	0	1	0	0	0	0	0	0	0	0	0	0	0	0	0	0	0	0	0	0	0	0	0	0	0	0	0	0	0	0	0	0	0	0	0	0	0	0	0	0	0
K01652	0	0	0	1	0	0	0	0	0	0	0	0	0	0	0	0	0	0	0	0	0	0	0	0	0	0	0	0	0	0	0	0	0	0	0	0	0	0	0	0	0	0	0
K01661	0	0	0	0	0	0	1	0	0	0	0	0	0	0	0	0	0	0	0	0	0	0	0	0	0	0	0	0	0	0	0	0	0	0	0	0	0	0	0	0	0	0	0
K01692	0	0	0	0	0	0	0	0	0	0	0	0	0	0	0	0	0	0	0	0	0	1	0	0	0	0	0	0	0	0	0	0	0	0	0	0	0	0	0	0	0	0	0
K01703	0	0	0	1	0	0	0	0	0	0	0	0	0	0	0	0	0	0	0	0	0	0	0	0	0	0	0	0	0	0	0	0	0	0	0	0	0	0	0	0	0	0	0
K01704	0	0	0	1	0	0	0	0	0	0	0	0	0	0	0	0	0	0	0	0	0	0	0	0	0	0	0	0	0	0	0	0	0	0	0	0	0	0	0	0	0	0	0
K01755	0	0	0	0	0	0	0	0	0	0	0	0	0	0	0	0	0	0	0	0	0	0	0	0	0	0	1	0	0	0	0	0	0	0	0	0	0	0	0	0	0	0	0
K01756	0	0	0	0	0	0	0	0	0	0	0	0	0	0	0	0	0	0	0	0	0	0	0	0	0	0	1	0	0	0	0	0	0	0	0	0	0	0	0	0	0	0	0
K01770	0	0	0	0	0	0	1	0	0	0	0	0	0	0	0	0	0	0	0	0	0	0	0	0	0	0	0	0	0	0	0	0	0	0	0	0	0	0	0	0	0	0	0
K01799	0	0	0	0	0	0	0	0	0	0	0	0	0	0	0	1	0	0	0	0	0	0	0	0	0	0	0	0	0	0	1	0	0	0	0	0	0	0	0	0	0	0	0
K01802	0	0	0	0	1	0	0	0	0	0	0	0	0	0	0	0	0	0	0	0	0	0	0	0	0	0	0	0	0	1	0	0	0	1	0	0	1	0	1	0	0	1	0
K01803	0	0	0	0	0	0	0	0	0	0	0	0	0	0	0	0	0	0	0	0	0	0	0	0	0	0	1	0	0	1	1	1	1	1	1	1	1	1	1	2	2	1	1
K01835	0	0	0	0	0	0	0	0	0	0	0	0	0	0	0	0	0	0	0	0	0	0	0	0	0	1	0	0	0	0	0	0	0	0	0	0	0	0	0	0	0	0	0
K01840	0	0	0	0	0	0	0	0	0	0	0	0	0	1	0	0	0	0	0	0	0	0	0	0	0	0	0	0	0	0	1	1	0	0	0	0	0	0	0	1	1	0	0
K01849	0	0	0	0	0	0	0	0	0	0	0	0	0	0	0	0	0	1	0	0	0	0	0	0	0	0	0	0	0	0	0	0	0	0	0	0	0	0	0	0	0	0	0
K01858	0	0	0	0	0	0	0	0	0	0	0	0	0	0	0	0	0	0	0	0	0	0	0	0	0	0	0	1	0	0	0	0	0	0	0	0	0	0	0	0	0	0	0
K01902	0	0	0	0	0	0	0	0	0	0	0	0	0	0	0	0	0	0	0	0	0	0	0	0	0	0	1	0	0	3	1	1	1	1	1	1	0	1	1	1	1	0	1
K01903	0	0	0	0	0	0	0	0	0	0	0	0	0	0	0	0	0	0	0	0	0	0	0	0	0	0	1	0	0	2	2	1	1	1	1	1	0	1	1	1	1	0	1
K01905	0	0	0	0	0	0	0	0	0	0	0	0	0	0	0	0	0	0	0	0	0	0	0	1	0	0	0	0	0	0	0	0	0	0	0	0	0	0	0	0	0	0	0
K01939	0	0	0	0	0	0	0	0	0	0	0	0	0	0	0	0	0	0	0	0	0	0	0	0	0	0	1	0	0	0	0	0	0	0	0	0	0	0	0	0	0	0	0
K01945	0	0	0	0	0	0	1	0	0	0	0	0	0	0	0	0	0	0	0	0	0	0	0	0	0	0	0	0	0	0	0	0	0	0	0	0	0	0	0	0	0	0	0
K01953	0	0	0	0	0	0	1	0	0	0	0	0	0	0	0	0	0	0	0	0	0	0	0	0	0	0	0	0	0	1	1	1	1	1	1	0	1	1	1	1	1	1	0
K02013	0	0	0	0	0	0	0	0	0	0	0	0	0	0	0	0	0	0	0	0	0	0	0	0	0	0	1	0	0	0	0	0	0	0	0	0	0	0	0	0	0	0	0
K02015	0	0	0	0	0	0	0	0	0	0	0	0	0	0	0	0	0	0	0	0	0	0	0	0	0	0	1	0	0	0	0	0	0	0	0	0	0	0	0	0	0	0	0
K02149	0	0	0	0	0	1	0	0	0	0	0	0	0	0	0	0	0	0	0	0	0	0	0	0	0	0	0	0	0	0	0	0	0	0	0	1	0	0	0	0	0	0	0
K02169	0	0	0	0	0	0	0	0	0	0	0	0	0	0	0	0	0	1	0	0	0	0	0	0	0	0	0	0	0	0	0	0	0	0	0	0	1	0	0	0	0	0	0
K02170	1	0	0	0	0	0	0	0	0	0	0	0	0	0	0	0	0	0	0	0	0	0	0	0	0	0	0	0	0	0	0	0	0	0	0	0	0	0	0	0	0	0	0
K02201	0	0	0	0	0	0	0	0	0	0	0	0	0	0	0	0	0	0	0	0	0	0	0	0	0	0	1	0	0	0	0	0	0	0	0	0	0	0	0	0	0	0	0
K02358	0	0	0	0	0	0	0	0	0	0	0	0	0	0	0	0	0	0	0	0	0	1	0	0	0	0	0	0	0	0	0	0	0	0	0	0	0	0	0	0	0	0	0
K02435	0	0	0	0	0	0	0	0	0	0	0	0	0	0	0	0	0	0	0	0	0	0	0	0	0	1	0	0	0	0	0	0	0	0	0	0	0	0	0	0	0	0	0
K02472	0	0	1	0	0	0	0	0	0	0	0	0	0	0	0	0	0	0	0	0	0	0	0	0	0	0	0	0	0	0	0	0	0	0	0	0	0	0	0	0	0	0	0
K02473	0	0	0	0	0	0	0	0	0	0	1	0	0	0	0	0	0	0	0	0	0	0	0	0	0	0	0	0	0	0	0	0	0	0	0	0	0	0	0	0	0	0	0
K02488	0	0	0	0	0	0	0	0	0	0	0	0	0	0	0	0	0	0	0	0	0	0	0	0	0	0	1	0	0	0	0	0	0	0	0	0	0	0	0	0	0	0	0
K02492	0	0	0	0	0	0	0	0	0	0	0	0	0	0	0	0	0	1	0	0	0	0	0	0	0	0	0	0	0	0	2	0	0	1	1	1	0	1	0	0	1	0	1
K02495	0	1	0	0	0	0	0	0	0	0	0	0	0	0	0	0	0	0	0	0	0	0	0	0	0	0	0	0	0	0	0	0	0	0	0	0	0	0	0	0	0	0	0
K02564	0	0	0	0	0	0	0	0	0	0	0	0	0	0	0	0	0	0	0	0	0	0	0	0	0	0	1	0	0	0	0	0	0	0	0	0	0	0	0	0	0	0	0
K02840	0	0	0	0	0	0	1	0	0	0	0	0	0	0	0	0	0	0	0	0	0	0	0	0	0	0	0	0	0	0	0	0	0	0	0	0	0	0	0	0	0	0	0
K02843	0	0	0	0	0	0	0	0	1	0	0	0	0	0	0	0	0	0	0	0	0	0	0	0	0	0	0	0	0	0	0	0	0	0	0	0	0	0	0	0	0	0	0
K02846	0	1	0	0	0	0	0	0	0	0	0	0	0	0	0	0	0	0	0	0	0	0	0	0	0	0	0	0	0	0	0	0	0	0	0	0	0	0	0	0	0	0	0
K02925	0	0	0	0	0	1	0	0	0	0	0	0	0	0	0	0	0	0	0	0	0	0	0	0	0	0	0	0	0	0	0	0	0	0	0	0	0	0	0	0	0	0	0
K02932	0	0	0	0	0	0	0	0	0	0	0	0	0	0	0	0	0	0	0	0	0	0	0	0	0	0	1	0	0	0	0	0	0	0	0	0	0	0	0	0	0	0	0
K02973	0	0	0	0	0	1	0	0	0	0	0	0	0	0	0	0	0	0	0	0	0	0	0	0	0	0	0	0	0	0	0	0	0	0	0	0	0	0	0	0	0	0	0
K03064	0	0	0	0	1	0	0	0	0	0	0	0	0	0	0	0	0	0	0	0	0	0	0	0	0	0	0	0	0	0	0	0	0	0	0	0	0	0	0	0	0	0	0
K03179	0	0	0	0	0	0	0	0	0	0	0	0	0	0	0	0	0	0	0	0	0	0	0	0	0	0	1	0	0	0	0	0	0	0	0	0	0	0	0	0	0	0	0
K03186	0	0	0	0	0	0	0	0	0	0	0	0	0	0	0	0	0	0	0	0	0	0	0	0	0	0	1	0	0	0	0	0	0	0	0	0	0	0	0	0	0	0	0
K03272	0	0	0	0	0	0	0	1	0	0	0	0	0	0	0	0	0	0	0	0	0	0	0	0	0	0	0	0	0	0	0	0	0	0	0	0	0	0	0	0	0	0	0
K03306	0	0	0	0	0	0	0	0	1	0	0	0	0	0	0	0	0	0	0	0	0	0	0	0	0	0	0	0	0	0	0	0	0	0	0	0	0	0	0	0	0	0	0
K03316	0	0	0	0	0	0	1	0	0	0	0	0	0	0	0	0	0	0	0	0	0	0	0	0	0	0	0	0	0	0	0	0	0	0	0	0	0	0	0	0	0	0	0
K03392	0	1	0	0	0	0	0	0	0	0	0	0	0	0	0	0	0	0	0	0	0	0	0	0	0	0	0	0	0	0	0	0	0	0	0	0	0	0	0	0	0	0	0
K03462	0	1	0	0	0	0	0	0	0	0	0	0	0	0	0	0	0	0	0	0	0	0	0	0	0	0	0	0	0	0	0	0	0	0	0	0	0	0	0	0	0	0	0
K03496	0	0	0	0	0	0	1	0	0	0	0	0	0	0	0	0	0	0	0	0	0	0	0	0	0	0	0	0	0	0	0	0	0	0	0	0	0	0	0	0	0	0	0
K03552	0	0	0	1	0	0	0	0	0	0	0	0	0	0	0	0	0	0	0	0	0	0	0	0	0	0	0	0	0	0	0	0	0	0	0	0	0	0	0	0	0	0	0
K03649	0	0	0	0	0	0	0	0	0	0	0	0	0	0	0	0	0	0	0	0	1	0	0	0	0	0	0	0	0	0	0	0	0	0	0	0	0	0	0	0	0	0	0
K03709	0	0	0	0	0	0	0	0	0	0	0	0	0	0	0	0	0	0	0	0	0	0	0	0	1	0	0	0	0	0	0	0	0	0	0	0	0	0	0	0	0	0	0
K03719	0	0	0	0	0	0	1	0	0	0	0	0	0	0	0	0	0	0	0	0	0	0	0	0	0	0	0	0	0	0	0	0	0	0	0	0	0	0	0	0	0	0	0
K03787	0	0	0	0	0	0	0	0	0	0	0	0	0	0	0	0	0	0	0	0	0	0	0	0	1	0	0	0	0	1	1	1	1	1	1	1	1	1	0	1	1	1	1
K03789	0	0	0	0	0	0	0	0	0	0	0	0	0	0	0	0	0	0	0	0	0	0	0	0	0	0	0	1	0	0	0	0	0	0	0	0	0	0	0	0	0	0	0
K03797	0	0	0	0	0	0	0	0	0	0	0	0	0	0	0	0	1	0	0	0	0	0	0	0	0	0	0	0	0	0	0	0	0	0	0	0	0	0	0	0	0	0	0
K03833	0	0	0	0	0	0	0	0	0	0	0	0	0	0	0	0	0	0	0	1	0	0	0	0	0	0	0	0	0	1	1	1	1	1	1	0	0	1	1	1	1	1	1
K03926	0	0	0	0	0	0	0	0	0	0	0	0	0	1	0	0	0	0	0	0	0	0	0	0	0	0	0	0	0	0	0	0	0	0	0	0	0	0	0	0	0	0	0
K03936	0	0	0	0	0	0	0	0	0	0	0	0	0	0	0	0	0	0	0	0	0	1	0	0	0	0	0	0	0	0	0	0	0	0	0	0	0	0	0	0	0	0	0
K04562	0	0	0	0	0	0	0	0	0	0	0	0	0	0	0	0	0	0	0	0	0	0	0	0	0	1	0	0	0	0	0	0	0	0	0	0	0	0	0	0	0	0	0
K04656	0	0	0	0	0	0	0	0	0	0	1	0	0	0	0	0	0	0	0	0	0	0	0	0	0	0	0	0	0	0	0	0	0	0	0	0	0	0	0	0	0	0	0
K04748	0	0	0	0	0	0	0	0	0	0	0	0	0	0	0	0	0	0	0	0	0	0	1	0	0	0	0	0	0	0	0	0	0	0	0	0	0	0	0	0	0	0	0
K05540	0	0	0	0	0	0	0	0	0	0	0	0	0	0	0	0	0	0	0	0	0	0	0	0	0	1	0	0	0	0	0	0	0	0	0	0	0	0	0	0	0	0	0
K05873	0	0	0	0	0	0	0	0	0	0	0	0	0	0	0	0	0	0	0	0	0	0	0	0	0	0	0	1	0	0	0	0	0	0	0	0	0	0	0	0	0	0	0
K05929	0	0	1	0	0	0	0	0	0	0	0	0	0	0	0	0	0	0	0	0	0	0	0	0	0	0	0	0	0	0	0	0	0	0	0	0	0	0	0	0	0	0	0
K06001	0	1	0	0	0	0	0	0	0	0	0	0	0	0	0	0	0	0	0	0	0	0	0	0	0	0	0	0	0	0	0	0	0	0	0	0	0	0	0	0	0	0	0
K06019	0	0	0	0	0	0	0	0	0	1	0	0	0	0	0	0	0	0	0	0	0	0	0	0	0	0	0	0	0	0	0	0	0	0	0	0	0	0	0	0	0	0	0
K06119	0	0	0	0	0	0	0	0	0	0	0	0	0	0	1	0	0	0	0	0	0	0	0	0	0	0	0	0	0	0	0	0	0	0	0	0	0	0	0	0	0	0	0
K06127	0	0	0	0	0	0	1	0	0	0	0	0	0	0	0	0	0	0	0	0	0	0	0	0	0	0	0	0	0	0	0	0	0	0	0	0	0	0	0	0	0	0	0
K06147	0	0	0	0	0	0	0	0	0	0	0	0	0	0	1	0	0	0	0	0	0	0	0	0	0	0	0	0	0	0	0	0	0	0	0	0	0	0	0	0	0	0	0
K06154	0	0	0	0	0	0	0	0	0	0	0	0	0	0	0	0	0	0	0	0	0	0	0	0	0	0	1	0	0	0	0	0	0	0	0	0	0	0	0	0	0	0	0
K06442	0	0	0	0	0	0	0	0	0	0	0	0	0	0	0	0	0	0	0	0	0	0	0	0	0	1	0	0	0	0	0	0	0	0	0	0	0	0	0	0	0	0	0
K06445	0	0	0	0	0	0	0	0	0	0	0	0	0	0	0	0	0	0	0	0	0	0	0	0	0	0	1	0	0	0	0	0	0	0	0	0	0	0	0	0	0	0	0
K06499	0	0	0	0	0	0	0	0	0	0	0	0	0	1	0	0	0	0	0	0	0	0	0	0	0	0	0	0	0	0	0	0	0	0	0	0	0	0	0	0	0	0	0
K06694	0	0	0	0	0	0	0	0	0	0	0	0	1	0	0	0	0	0	0	0	0	0	0	0	0	0	0	0	0	0	0	0	0	0	0	0	0	0	0	0	0	0	0
K06859	0	0	0	1	0	0	0	0	0	0	0	0	0	0	0	0	0	0	0	0	0	0	0	0	0	0	0	0	0	1	1	1	1	0	1	1	0	1	1	1	1	1	1
K06867	0	1	0	0	0	0	0	0	0	0	0	0	0	0	0	0	0	0	0	0	0	0	0	0	0	0	0	0	0	0	0	0	0	0	0	0	0	0	0	0	0	0	0
K06881	0	1	0	0	0	0	0	0	0	0	0	0	0	0	0	0	0	0	0	0	0	0	0	0	0	0	0	0	0	0	0	0	0	0	0	0	0	0	0	0	0	0	0
K06888	0	0	0	0	0	0	0	0	0	0	0	0	0	0	0	0	0	0	0	1	0	0	0	0	0	0	0	0	0	0	0	0	0	0	0	0	0	0	0	0	0	0	0
K06889	0	0	0	0	0	0	1	0	0	0	0	0	0	0	0	0	0	0	0	0	0	0	0	0	0	0	0	0	0	0	0	0	0	0	0	1	0	0	0	0	0	0	0
K06897	0	0	0	0	0	0	0	0	0	0	0	0	0	0	0	0	0	0	0	0	0	1	0	0	0	0	0	0	0	0	0	0	0	0	0	0	0	0	0	0	0	0	0
K06975	0	0	0	0	0	0	0	0	0	0	0	0	0	0	0	0	0	0	0	1	0	0	0	0	0	0	0	0	0	0	0	0	0	0	0	0	0	0	0	0	0	0	0
K07011	0	0	0	0	0	0	0	0	0	0	0	0	0	0	0	0	0	0	0	0	0	0	0	0	0	0	0	0	1	0	0	0	0	0	0	0	0	0	0	0	0	0	0
K07062	0	0	0	0	0	0	0	0	0	0	0	0	0	0	1	0	0	0	0	0	0	0	0	0	0	0	0	0	0	0	0	0	0	0	0	0	0	0	0	0	0	0	0
K07063	0	0	1	0	0	0	0	0	0	0	0	0	0	0	0	0	0	0	0	0	0	0	0	0	0	0	0	0	0	0	0	0	0	0	0	0	0	0	0	0	0	0	0
K07065	1	0	0	0	0	0	0	0	0	0	0	0	0	0	0	0	0	0	0	0	0	0	0	0	0	0	0	0	0	0	0	0	0	0	0	0	0	0	0	0	0	0	0
K07076	0	0	0	0	0	0	1	0	0	0	0	0	0	0	0	0	0	0	0	0	0	0	0	0	0	0	0	0	0	0	0	0	0	0	0	0	0	1	0	0	0	0	0
K07117	0	1	0	0	0	0	0	0	0	0	0	0	0	0	0	0	0	0	0	0	0	0	0	0	0	0	0	0	0	0	0	0	0	0	0	0	0	0	0	0	0	0	0
K07128	0	0	0	0	0	0	1	0	0	0	0	0	0	0	0	0	0	0	0	0	0	0	0	0	0	0	0	0	0	0	0	0	0	0	0	0	0	0	0	0	0	0	0
K07333	0	0	0	1	0	0	0	0	0	0	0	0	0	0	0	0	0	0	0	0	0	0	0	0	0	0	0	0	0	0	0	1	1	1	0	1	0	0	1	1	0	0	0
K07459	0	0	0	0	0	0	0	0	1	0	0	0	0	0	0	0	0	0	0	0	0	0	0	0	0	0	0	0	0	0	0	0	0	0	0	0	0	0	0	0	0	0	0
K07494	0	0	0	0	0	0	1	0	0	0	0	0	0	0	0	0	0	0	0	0	0	0	0	0	0	0	0	0	0	0	0	0	0	0	0	0	0	0	0	0	0	0	0
K07498	0	0	0	0	0	0	0	0	0	0	0	0	0	1	0	0	0	0	0	0	0	0	0	0	0	0	0	0	0	0	0	0	0	0	0	0	0	0	0	0	0	0	0
K07499	0	0	1	0	0	0	0	0	0	0	0	0	0	0	0	0	0	0	0	0	0	0	0	0	0	0	0	0	0	0	0	0	0	0	0	0	0	0	0	0	0	0	0
K07657	0	0	0	0	0	0	0	0	0	0	0	0	0	0	0	0	0	0	0	0	0	0	0	0	0	0	0	0	1	0	0	0	0	0	0	0	0	0	0	0	0	0	0
K07659	0	0	0	0	0	0	0	0	0	0	0	0	0	0	0	0	0	1	0	0	0	0	0	0	0	0	0	0	0	0	0	0	0	0	0	0	0	0	0	0	0	0	0
K07670	0	0	0	1	0	0	0	0	0	0	0	0	0	0	0	0	0	0	0	0	0	0	0	0	0	0	0	0	0	0	0	0	0	0	0	0	0	0	0	0	0	0	0
K07806	0	0	0	0	1	0	0	0	0	0	0	0	0	0	0	0	0	0	0	0	0	0	0	0	0	0	0	0	0	0	0	0	0	0	0	0	0	0	0	0	0	0	0
K07816	0	0	0	0	0	0	0	0	0	1	0	0	0	0	0	0	0	0	0	0	0	0	0	0	0	0	0	0	0	0	0	0	0	0	0	0	0	0	0	0	0	0	0
K08223	0	0	0	0	0	0	0	0	0	0	0	0	0	0	0	0	0	0	1	0	0	0	0	0	0	0	0	0	0	0	0	0	0	0	0	0	0	0	0	0	0	0	0
K08257	0	0	0	0	0	0	0	0	0	0	0	0	0	0	0	0	0	0	0	0	0	0	0	0	0	0	1	0	0	0	0	0	0	0	0	0	0	0	0	0	0	0	0
K08803	0	1	0	0	0	0	0	0	0	0	0	0	0	0	0	0	0	0	0	0	0	0	0	0	0	0	0	0	0	0	0	0	0	0	0	0	0	0	0	0	0	0	0
K09022	0	0	0	0	0	0	0	0	0	0	0	0	0	0	1	0	0	0	0	0	0	0	0	0	0	0	0	0	0	0	0	0	0	0	0	0	0	0	0	0	0	0	0
K09123	0	0	0	0	0	0	0	0	0	0	1	0	0	0	0	0	0	0	0	0	0	0	0	0	0	0	0	0	0	0	0	0	0	0	0	0	0	0	0	0	0	0	0
K09131	0	0	0	0	0	0	0	0	0	0	0	0	0	0	0	1	0	0	0	0	0	0	0	0	0	0	0	0	0	0	0	0	0	0	0	0	0	0	0	0	0	0	0
K09478	0	0	0	0	0	0	0	0	0	0	0	0	0	0	0	0	0	0	0	0	0	0	1	0	0	0	0	0	0	0	0	0	0	0	0	0	0	0	0	0	0	0	0
K09511	0	0	0	0	0	0	0	0	0	0	0	0	0	0	0	0	1	0	0	0	0	0	0	0	0	0	0	0	0	0	0	0	0	0	0	0	0	0	0	0	0	0	0
K09691	0	0	0	0	0	0	0	0	0	0	0	0	0	0	1	0	0	0	0	0	0	0	0	0	0	0	0	0	0	0	0	0	0	0	0	0	0	0	0	0	0	0	0
K09733	0	0	0	0	0	0	0	0	0	0	0	0	0	0	0	0	0	0	0	0	0	0	0	0	0	0	1	0	0	0	0	0	0	0	0	0	0	0	0	0	0	0	0
K09735	0	0	0	0	0	0	0	0	0	0	0	0	0	0	0	0	0	0	0	0	0	0	0	0	0	0	1	0	0	0	1	1	1	1	0	0	0	1	1	0	1	0	0
K10979	0	0	0	0	0	0	0	0	0	0	1	0	0	0	0	0	0	0	0	0	0	0	0	0	0	0	0	0	0	0	0	0	0	0	0	0	0	0	0	0	0	0	0
K11209	0	0	0	0	0	0	0	0	0	0	0	0	0	1	0	0	0	0	0	0	0	0	0	0	0	0	0	0	0	0	0	0	0	0	0	0	0	0	0	0	0	0	0
K11311	0	0	0	0	0	0	0	0	0	0	0	0	1	0	0	0	0	0	0	0	0	0	0	0	0	0	0	0	0	0	0	0	0	0	0	0	0	0	0	0	0	0	0
K11444	0	0	0	0	0	0	0	0	0	0	0	0	0	0	0	0	0	0	0	0	0	0	0	0	0	1	0	0	0	0	0	0	0	0	0	0	0	0	0	0	0	0	0
K11646	0	0	0	1	0	0	0	0	0	0	0	0	0	0	0	0	0	0	0	0	0	0	0	0	0	0	0	0	0	0	0	0	0	0	0	0	0	0	0	0	0	0	0
K11729	0	0	0	0	0	0	0	0	0	1	0	0	0	0	0	0	0	0	0	0	0	0	0	0	0	0	0	0	0	0	0	0	0	0	0	0	0	0	0	0	0	0	0
K12143	0	0	0	0	0	0	0	1	0	0	0	0	0	0	0	0	0	0	0	0	0	0	0	0	0	0	0	0	0	0	0	0	0	0	0	0	0	0	0	0	0	0	0
K12329	0	0	0	0	0	0	0	0	0	0	0	0	0	0	0	0	0	0	0	0	0	0	0	0	0	0	1	0	0	0	0	0	0	0	0	0	0	0	0	0	0	0	0
K12525	0	0	0	1	0	0	0	0	0	0	0	0	0	0	0	0	0	0	0	0	0	0	0	0	0	0	0	0	0	0	0	0	0	0	0	0	0	0	0	0	0	0	0
K12822	0	0	1	0	0	0	0	0	0	0	0	0	0	0	0	0	0	0	0	0	0	0	0	0	0	0	0	0	0	0	0	0	0	0	0	0	0	0	0	0	0	0	0
K12988	0	0	0	0	0	0	0	0	0	0	1	0	0	0	0	0	0	0	0	0	0	0	0	0	0	0	0	0	0	0	0	0	0	0	0	0	0	0	0	0	0	0	0
K13590	0	0	0	0	0	0	0	1	0	0	0	0	0	0	0	0	0	0	0	0	0	0	0	0	0	0	0	0	0	0	0	0	0	0	0	0	0	0	0	0	0	0	0
K13668	0	0	0	0	0	0	0	0	0	1	0	0	0	0	0	0	0	0	0	0	0	0	0	0	0	0	0	0	0	0	0	0	0	0	0	0	0	0	0	0	0	0	0
K13795	0	1	0	0	0	0	0	0	0	0	0	0	0	0	0	0	0	0	0	0	0	0	0	0	0	0	0	0	0	0	0	0	0	0	0	0	0	0	0	0	0	0	0
K13796	0	1	0	0	0	0	0	0	0	0	0	0	0	0	0	0	0	0	0	0	0	0	0	0	0	0	0	0	0	0	0	0	0	0	0	0	0	0	0	0	0	0	0
K13979	0	0	0	0	0	0	0	0	0	0	0	0	0	0	0	0	0	0	0	0	0	0	0	0	0	0	1	0	0	0	0	0	0	0	0	0	0	0	0	0	0	0	0
K14187	0	0	0	0	0	0	0	0	0	0	0	0	0	0	0	0	0	0	1	0	0	0	0	0	0	0	0	0	0	0	0	0	0	0	0	0	0	0	0	0	0	0	0
K14189	0	0	0	0	0	0	0	0	0	0	0	0	0	0	0	0	0	0	0	0	0	0	0	0	0	0	1	0	0	0	0	0	0	0	0	0	0	0	0	0	0	0	0
K14191	0	0	0	0	0	0	0	0	0	0	0	0	0	0	0	0	0	0	0	0	0	0	0	0	0	1	0	0	0	0	0	0	0	0	0	0	0	0	0	0	0	0	0
K14826	0	0	0	0	0	0	0	0	0	0	0	0	0	0	0	0	0	0	0	1	0	0	0	0	0	0	0	0	0	0	0	0	0	0	0	0	0	0	0	0	0	0	0
K15352	0	0	0	0	0	0	0	0	0	0	0	0	0	0	0	0	0	0	0	0	0	0	0	0	0	0	1	0	0	0	0	0	0	0	0	0	0	0	0	0	0	0	0
K15503	0	0	0	0	0	0	0	0	0	0	0	0	0	0	0	0	0	0	0	0	0	1	0	0	0	0	0	0	0	0	0	0	0	0	0	0	0	0	0	0	0	0	0
K15831	0	0	1	0	0	0	0	0	0	0	0	0	0	0	0	0	0	0	0	0	0	0	0	0	0	0	0	0	0	0	0	0	0	0	0	0	0	0	0	0	0	0	0
K16011	0	0	0	0	0	0	0	0	0	0	0	0	0	0	1	0	0	0	0	0	0	0	0	0	0	0	0	0	0	0	0	0	0	0	0	0	0	0	0	0	0	0	0
K16050	0	0	0	0	0	0	0	0	0	0	0	0	0	0	0	0	0	0	0	0	0	0	0	0	0	0	1	0	0	0	0	0	0	0	0	0	0	0	0	0	0	0	0
K16055	0	0	0	0	0	0	1	0	0	0	0	0	0	0	0	0	0	0	0	0	0	0	0	0	0	0	0	0	0	0	0	0	0	0	0	0	0	0	0	0	0	0	0
K16787	0	0	0	0	0	0	0	0	0	0	0	0	0	0	0	0	0	0	0	0	0	0	1	0	0	0	0	0	0	0	0	0	0	0	0	0	0	0	0	0	0	0	0
K17299	0	0	0	0	0	0	0	0	0	0	0	0	0	0	0	0	0	0	0	0	0	0	0	0	0	0	1	0	0	0	0	0	0	0	0	0	0	0	0	0	0	0	0
K17593	0	0	0	0	0	0	0	0	0	0	0	0	0	0	0	0	0	0	0	0	0	0	0	0	0	1	0	0	0	0	0	0	0	0	0	0	0	0	0	0	0	0	0
K17751	0	1	0	0	0	0	0	0	0	0	0	0	0	0	0	0	0	0	0	0	0	0	0	0	0	0	0	0	0	0	0	0	0	0	0	0	0	0	0	0	0	0	0
K17973	0	0	0	0	0	0	0	1	0	0	0	0	0	0	0	0	0	0	0	0	0	0	0	0	0	0	0	0	0	0	0	0	0	0	0	0	0	0	0	0	0	0	0
K18237	0	0	0	0	0	0	0	0	0	0	1	0	0	0	0	0	0	0	0	0	0	0	0	0	0	0	0	0	0	0	0	0	0	0	0	0	0	0	0	0	0	0	0
K18931	0	0	0	0	0	0	0	0	0	0	1	0	0	0	0	0	0	0	0	0	0	0	0	0	0	0	0	0	0	0	0	0	0	0	0	0	0	0	0	0	0	0	0
K18933	0	0	0	0	0	0	0	0	0	0	0	0	0	0	0	0	0	0	0	1	0	0	0	0	0	0	0	0	0	0	0	0	0	0	0	0	0	0	0	0	0	0	0
K18968	0	0	0	0	0	0	0	0	0	0	0	0	0	1	0	0	0	0	0	0	0	0	0	0	0	0	0	0	0	0	0	0	0	0	0	0	0	0	0	0	0	0	0
K19354	0	0	0	0	0	0	0	0	0	0	0	0	0	0	0	0	0	0	0	0	0	0	0	0	0	1	0	0	0	0	0	1	0	0	0	0	0	0	0	1	1	0	0
K19848	0	0	0	0	1	0	0	0	0	0	0	0	0	0	0	0	0	0	0	0	0	0	0	0	0	0	0	0	0	0	0	0	0	0	0	0	0	0	0	0	0	0	0
K20276	0	0	0	0	0	0	0	0	0	0	0	0	0	0	0	0	0	0	0	0	0	1	0	0	0	0	0	0	0	0	0	0	0	0	0	0	0	0	0	0	0	0	0
K00024	0	0	0	0	0	0	1	0	0	0	0	0	0	0	1	0	0	0	0	0	0	0	0	0	0	0	0	0	0	0	0	0	0	0	0	0	0	0	0	0	0	0	0
K00091	0	0	0	0	0	0	0	0	0	0	0	0	0	0	0	0	0	0	0	0	0	0	0	0	0	1	1	0	0	0	0	0	0	0	0	0	0	0	0	0	0	0	0
K00104	0	0	0	0	0	0	0	0	0	0	0	0	0	0	0	1	1	0	0	0	0	0	0	0	0	0	0	0	0	0	0	0	0	0	0	0	0	0	0	0	0	0	0
K00167	0	0	0	0	0	0	0	0	0	0	0	0	0	0	0	1	1	0	0	0	0	0	0	0	0	0	0	0	0	0	0	0	0	0	0	0	0	0	0	0	0	0	0
K00198	0	0	0	0	0	0	0	0	1	0	0	0	0	0	0	0	0	0	0	0	0	0	0	0	0	0	0	1	0	0	0	0	0	0	0	0	0	0	0	0	0	0	0
K00527	0	0	0	0	0	0	0	0	0	0	0	0	0	1	0	0	0	0	0	0	0	0	0	0	0	1	0	0	0	0	0	0	0	0	0	0	0	0	0	0	0	0	0
K00560	0	0	0	0	1	0	0	0	0	0	0	0	0	0	0	0	0	0	0	0	0	0	0	0	0	1	0	0	0	0	0	0	0	0	0	0	0	0	0	0	0	0	0
K00658	0	0	0	0	0	0	0	0	0	0	0	0	0	0	1	0	1	0	0	0	0	0	0	0	0	0	0	0	0	0	0	0	0	0	0	0	0	0	0	0	0	0	0
K00764	0	0	0	2	0	0	0	0	0	0	0	0	0	0	0	0	0	0	0	0	0	0	0	0	0	0	0	0	0	0	0	0	0	0	0	0	0	0	0	0	0	0	0
K00766	0	0	0	0	0	0	1	0	0	0	0	0	1	0	0	0	0	0	0	0	0	0	0	0	0	0	0	0	0	0	0	0	0	0	0	0	0	0	0	0	0	0	0
K00788	0	0	0	1	0	0	1	0	0	0	0	0	0	0	0	0	0	0	0	0	0	0	0	0	0	0	0	0	0	0	0	0	0	0	0	0	0	0	0	0	0	0	0
K00797	0	0	0	0	0	0	0	0	0	0	0	0	0	0	1	0	0	0	0	0	0	0	0	0	0	0	1	0	0	1	0	0	0	0	0	0	1	0	0	0	0	0	0
K00812	0	0	0	0	0	0	1	0	0	0	0	0	0	0	0	0	0	1	0	0	0	0	0	0	0	0	0	0	0	0	0	0	0	0	0	0	0	0	0	0	0	0	0
K00847	0	0	0	1	0	0	0	0	0	0	0	0	0	1	0	0	0	0	0	0	0	0	0	0	0	0	0	0	0	1	0	1	1	1	0	1	0	1	1	0	0	0	1
K00852	0	0	0	1	0	0	1	0	0	0	0	0	0	0	0	0	0	0	0	0	0	0	0	0	0	0	0	0	0	0	1	0	0	0	1	0	0	0	0	1	1	1	0
K00942	0	0	0	0	0	0	0	0	0	0	0	0	0	0	1	0	0	0	0	0	0	0	0	0	1	0	0	0	0	0	0	0	1	0	0	0	0	0	0	0	0	0	1
K01092	0	0	0	1	0	0	1	0	0	0	0	0	0	0	0	0	0	0	0	0	0	0	0	0	0	0	0	0	0	0	0	0	0	0	0	0	0	0	0	0	0	0	0
K01476	0	0	0	0	0	0	0	0	1	0	0	0	0	0	0	0	0	0	0	0	0	0	0	0	0	0	0	1	0	0	0	0	0	0	0	0	0	0	0	0	0	0	0
K01518	0	0	0	0	1	0	0	0	0	0	0	0	0	0	1	0	0	0	0	0	0	0	0	0	0	0	0	0	0	0	0	0	0	0	0	0	0	0	0	0	0	0	0
K01586	0	0	0	1	0	0	0	0	0	0	0	0	0	1	0	0	0	0	0	0	0	0	0	0	0	0	0	0	0	0	0	0	0	0	0	0	0	0	0	0	0	0	0
K01591	0	1	0	0	0	0	0	0	0	0	0	0	0	0	0	0	0	0	0	0	0	0	0	0	0	0	1	0	0	0	0	0	1	0	0	0	0	0	0	0	0	0	1
K01601	0	0	0	1	0	0	0	0	0	0	1	0	0	0	0	0	0	0	0	0	0	0	0	0	0	0	0	0	0	0	0	0	0	0	0	0	0	0	0	0	0	0	0
K01619	0	0	0	0	0	0	1	0	0	0	0	0	0	0	0	0	0	0	0	0	0	0	0	0	0	0	1	0	0	1	1	1	1	2	1	1	1	1	0	1	1	0	2
K01689	0	0	0	0	0	0	0	0	0	0	1	0	0	0	0	0	0	0	0	0	0	0	0	0	0	0	1	0	0	1	1	1	1	1	1	1	1	1	1	1	1	1	1
K01783	0	0	0	0	0	0	0	0	0	0	0	0	0	1	0	0	0	0	0	0	0	0	0	0	0	0	1	0	0	0	0	0	0	0	0	0	0	0	0	0	0	0	0
K01790	0	0	1	0	0	0	0	0	0	0	0	0	0	0	0	0	0	0	0	0	0	0	0	0	0	0	0	0	1	2	0	0	0	1	0	0	1	2	0	0	0	0	0
K01854	0	0	0	0	0	0	0	0	1	0	0	0	0	0	0	0	0	0	0	0	0	0	0	0	0	0	0	1	0	0	0	0	0	0	0	0	0	0	0	0	0	0	0
K02440	0	0	0	0	0	0	1	0	0	0	0	0	0	0	0	0	0	0	0	0	0	0	0	0	0	0	1	0	0	0	0	0	0	0	0	0	0	0	0	0	0	0	0
K02483	0	0	0	0	0	0	0	0	1	0	0	0	0	0	0	0	0	0	0	0	0	0	0	0	0	0	0	1	0	0	0	0	0	0	0	0	0	0	0	0	0	0	0
K02851	0	0	0	0	0	0	1	0	0	0	0	0	0	0	0	0	0	0	0	0	0	0	0	0	1	0	0	0	0	0	0	0	0	0	0	0	0	0	0	0	0	0	0
K02858	0	1	0	0	0	0	0	0	0	0	0	0	0	0	0	0	0	1	0	0	0	0	0	0	0	0	0	0	0	0	0	0	0	0	0	0	0	0	0	0	0	0	0
K02875	0	0	0	1	0	0	0	0	0	0	1	0	0	0	0	0	0	0	0	0	0	0	0	0	0	0	0	0	0	0	0	0	0	0	0	0	0	0	0	0	0	0	0
K02894	0	0	0	1	0	0	1	0	0	0	0	0	0	0	0	0	0	0	0	0	0	0	0	0	0	0	0	0	0	0	0	0	0	0	0	0	0	0	0	0	0	0	0
K02931	0	0	0	0	0	1	0	1	0	0	0	0	0	0	0	0	0	0	0	0	0	0	0	0	0	0	0	0	0	0	1	1	1	1	1	1	1	1	1	1	0	1	1
K02953	0	0	0	0	0	0	0	0	0	1	0	0	0	0	0	0	0	0	0	0	1	0	0	0	0	0	0	0	0	0	0	0	0	0	0	0	0	0	0	0	0	0	0
K03118	0	1	0	0	0	0	0	0	0	0	0	0	0	0	0	1	0	0	0	0	0	0	0	0	0	0	0	0	0	0	0	0	0	0	0	0	0	1	0	0	0	0	0
K03271	0	0	0	0	0	0	1	0	0	0	0	0	0	0	1	0	0	0	0	0	0	0	0	0	0	0	0	0	0	0	0	0	0	0	0	0	0	0	0	0	0	0	0
K03520	1	0	0	0	0	0	0	0	0	0	0	0	0	1	0	0	0	0	0	0	0	0	0	0	0	0	0	0	0	0	0	0	0	0	0	0	0	0	0	0	0	0	0
K03762	0	0	0	0	0	0	0	0	0	1	0	0	0	0	0	0	0	0	0	0	0	0	1	0	0	0	0	0	0	1	0	1	1	1	1	0	1	0	0	0	0	0	0
K03784	1	0	0	0	0	0	0	0	0	0	0	0	0	0	0	0	0	0	0	0	0	0	0	0	0	0	0	0	1	0	0	0	0	0	0	0	0	0	0	0	0	0	0
K03856	0	0	1	0	1	0	0	0	0	0	0	0	0	0	0	0	0	0	0	0	0	0	0	0	0	0	0	0	0	0	0	0	0	0	0	0	0	0	0	0	0	0	0
K04093	1	0	0	0	0	0	0	0	0	0	0	0	0	0	0	0	0	0	0	0	0	0	0	0	0	0	0	0	1	0	0	0	0	0	0	0	0	0	0	0	0	0	0
K04566	0	0	0	0	1	0	0	0	0	0	0	0	1	0	0	0	0	0	0	0	0	0	0	0	0	0	0	0	0	0	0	0	0	0	0	0	0	0	0	0	0	0	0
K05516	0	1	0	0	0	0	0	0	0	0	0	0	0	0	0	0	0	1	0	0	0	0	0	0	0	0	0	0	0	0	0	0	0	0	0	0	0	0	0	0	0	0	0
K05714	0	0	0	1	0	0	0	0	0	0	0	0	0	0	0	1	0	0	0	0	0	0	0	0	0	0	0	0	0	0	0	0	0	0	0	0	0	0	0	0	0	0	0
K05770	0	0	0	0	0	0	1	0	0	0	1	0	0	0	0	0	0	0	0	0	0	0	0	0	0	0	0	0	0	0	0	0	0	0	0	0	0	0	0	0	0	0	0
K05784	0	0	1	0	0	0	0	0	0	0	0	0	0	0	0	0	1	0	0	0	0	0	0	0	0	0	0	0	0	0	0	0	0	0	0	0	0	0	0	0	0	0	0
K05844	0	0	0	0	0	0	1	0	0	0	0	0	0	0	0	0	0	0	0	0	0	0	0	0	0	0	1	0	0	0	0	0	0	0	0	0	0	0	0	0	0	0	0
K07045	0	0	0	0	0	0	0	0	0	0	0	0	0	1	0	0	0	0	0	0	0	0	0	0	0	0	1	0	0	0	0	1	1	0	1	0	0	1	1	1	1	0	1
K07107	0	0	0	0	0	1	0	0	0	0	0	1	0	0	0	0	0	0	0	0	0	0	0	0	0	0	0	0	0	1	1	1	1	1	1	1	0	1	0	1	1	1	1
K07317	0	0	0	0	0	0	1	0	0	0	0	0	0	0	0	0	0	0	0	0	0	0	0	0	0	0	0	1	0	0	0	0	0	0	0	0	0	0	0	0	0	0	0
K07321	0	0	0	0	0	0	0	0	1	0	0	0	0	0	0	0	0	0	0	0	0	0	0	0	0	0	0	1	0	0	0	0	0	0	0	0	0	0	0	0	0	0	0
K07448	0	0	0	0	0	0	0	0	0	0	0	0	0	0	0	0	1	0	1	0	0	0	0	0	0	0	0	0	0	0	0	0	0	0	0	0	0	0	0	0	0	0	0
K07486	0	0	0	0	0	0	2	0	0	0	0	0	0	0	0	0	0	0	0	0	0	0	0	0	0	0	0	0	0	0	0	0	0	1	0	0	0	0	0	0	0	1	0
K07744	0	0	0	0	0	0	0	0	0	0	0	0	0	0	0	0	1	0	0	0	0	0	0	0	1	0	0	0	0	0	0	0	0	0	0	0	0	0	0	0	0	0	0
K08641	0	0	0	0	1	0	0	0	0	0	0	0	0	0	0	0	0	1	0	0	0	0	0	0	0	0	0	0	0	0	0	0	0	0	0	0	0	0	0	0	0	0	0
K08678	0	1	1	0	0	0	0	0	0	0	0	0	0	0	0	0	0	0	0	0	0	0	0	0	0	0	0	0	0	0	0	0	1	0	0	0	0	0	0	0	0	0	0
K08726	0	0	0	0	0	0	0	0	0	0	0	0	1	1	0	0	0	0	0	0	0	0	0	0	0	0	0	0	0	0	0	0	0	0	0	0	0	0	0	0	0	0	0
K08963	0	0	0	1	0	0	0	0	0	0	0	0	0	0	0	0	0	0	0	0	0	0	0	0	0	0	1	0	0	0	0	0	0	0	0	0	0	0	0	0	0	0	0
K09570	0	0	0	0	1	0	0	0	0	0	0	0	0	0	0	0	0	0	0	0	0	0	1	0	0	0	0	0	0	0	0	0	0	0	0	0	0	0	0	0	0	0	0
K09696	0	0	0	0	0	0	0	0	0	0	0	0	0	0	0	0	0	0	0	1	0	1	0	0	0	0	0	0	0	0	0	0	0	0	0	0	0	0	0	0	0	0	0
K09700	0	0	0	0	0	0	0	0	0	0	0	0	0	0	0	0	1	0	0	0	0	0	0	1	0	0	0	0	0	0	0	0	0	0	0	0	0	0	0	0	0	0	0
K10046	0	0	1	0	0	0	0	0	0	0	0	0	0	1	0	0	0	0	0	0	0	0	0	0	0	0	0	0	0	0	0	0	0	0	0	0	0	0	0	0	0	0	0
K10206	0	0	0	1	0	0	0	0	0	0	0	0	0	1	0	0	0	0	0	0	0	0	0	0	0	0	0	0	0	0	0	0	0	0	0	0	0	0	0	0	0	0	0
K10536	0	0	0	1	0	0	0	0	0	0	0	0	0	1	0	0	0	0	0	0	0	0	0	0	0	0	0	0	0	0	0	0	0	0	0	0	0	0	0	0	0	0	0
K10947	0	1	0	0	0	0	0	0	0	0	0	0	0	0	0	0	0	0	0	1	0	0	0	0	0	0	0	0	0	0	0	0	0	0	0	0	0	0	0	0	0	0	0
K11991	0	0	0	0	0	0	0	0	0	0	0	1	1	0	0	0	0	0	0	0	0	0	0	0	0	0	0	0	0	0	0	0	0	0	0	0	0	0	0	0	0	0	0
K12251	0	0	0	1	0	0	0	0	0	0	0	0	0	1	0	0	0	0	0	0	0	0	0	0	0	0	0	0	0	0	0	0	0	0	0	0	0	0	0	0	0	0	0
K12460	0	1	0	0	0	0	0	0	0	0	0	0	0	0	0	0	0	1	0	0	0	0	0	0	0	0	0	0	0	0	0	0	0	0	0	0	0	0	0	0	0	0	0
K12944	0	0	0	0	0	0	0	0	0	1	0	0	0	0	0	0	0	1	0	0	0	0	0	0	0	0	0	0	0	0	0	0	0	0	0	0	0	0	0	0	0	0	0
K12987	0	0	1	0	0	0	0	0	0	0	0	1	0	0	0	0	0	0	0	0	0	0	0	0	0	0	0	0	0	0	0	0	0	0	0	0	0	0	0	0	0	0	0
K13421	0	0	0	0	0	0	0	0	0	0	0	0	0	2	0	0	0	0	0	0	0	0	0	0	0	0	0	0	0	0	0	0	0	0	0	0	0	0	0	0	0	0	0
K13680	0	0	1	0	0	0	0	0	0	0	0	0	0	0	0	0	0	1	0	0	0	0	0	0	0	0	0	0	0	0	0	0	0	0	0	0	0	0	0	0	0	0	0
K13701	0	0	0	1	0	0	0	0	0	0	0	0	0	1	0	0	0	0	0	0	0	0	0	0	0	0	0	0	0	0	0	0	0	0	0	0	0	0	0	0	0	0	0
K13955	0	1	0	0	0	0	0	0	0	0	0	0	0	0	0	0	0	0	0	1	0	0	0	0	0	0	0	0	0	1	0	0	0	0	0	0	1	0	0	0	0	0	0
K14563	0	0	0	1	0	0	0	0	0	0	0	0	0	1	0	0	0	0	0	0	0	0	0	0	0	0	0	0	0	0	0	0	0	0	0	0	1	0	0	0	0	1	0
K15383	0	0	0	0	0	0	0	0	1	0	0	0	0	0	0	0	0	0	0	0	0	0	0	0	0	0	0	1	0	0	0	0	0	0	0	0	0	0	0	0	0	0	0
K15635	0	0	0	0	0	0	0	0	0	0	1	0	0	0	0	0	0	0	0	0	0	0	0	0	0	0	1	0	0	1	0	1	1	1	1	1	1	1	1	1	1	1	1
K15904	0	0	0	0	0	0	0	0	0	0	0	0	0	1	0	0	1	0	0	0	0	0	0	0	0	0	0	0	0	0	0	0	0	0	0	0	0	0	0	0	0	0	0
K18234	0	0	0	0	0	0	0	0	0	0	0	0	0	0	0	0	0	0	0	0	0	0	0	0	0	2	0	0	0	0	0	0	0	0	0	0	0	0	0	0	0	0	0
K19849	0	0	1	0	0	0	0	0	0	0	0	1	0	0	0	0	0	0	0	0	0	0	0	0	0	0	0	0	0	0	0	0	0	0	0	0	0	0	0	0	0	0	0
K00012	0	1	1	0	0	0	0	1	0	0	0	0	0	0	0	0	0	0	0	0	0	0	0	0	0	0	0	0	0	1	0	0	1	0	0	0	0	0	0	0	0	0	0
K00058	0	0	0	0	0	0	1	0	0	1	0	0	0	0	0	0	0	0	0	0	0	0	0	0	0	0	1	0	0	0	0	0	1	1	0	0	0	1	1	1	1	1	1
K00067	1	0	1	0	0	0	0	0	0	0	0	0	0	0	0	0	0	0	0	0	0	0	0	0	0	0	0	0	1	1	0	0	0	1	0	0	1	2	0	0	1	0	0
K00099	0	0	0	0	0	0	1	0	1	0	0	0	0	0	0	0	0	0	0	0	0	0	0	0	0	0	0	1	0	0	0	0	0	0	0	0	0	0	0	0	0	0	0
K00133	0	0	0	1	0	0	1	0	0	0	0	0	0	1	0	0	0	0	0	0	0	0	0	0	0	0	0	0	0	0	0	0	0	0	0	0	0	0	0	0	0	0	0
K00252	1	0	0	0	1	0	0	0	0	0	0	0	0	0	0	0	0	0	0	0	0	0	0	0	0	0	1	0	0	0	0	0	0	0	0	0	0	0	0	0	0	0	0
K00287	0	0	0	0	0	0	1	0	0	0	0	0	0	1	0	0	0	0	0	0	0	0	0	0	0	0	1	0	0	0	0	0	0	0	0	0	0	0	0	0	0	0	0
K00290	0	0	0	1	0	0	1	0	0	0	0	0	0	1	0	0	0	0	0	0	0	0	0	0	0	0	0	0	0	0	0	0	0	0	0	0	0	0	0	0	0	0	0
K00610	0	0	1	0	0	0	0	0	0	0	0	1	0	0	0	0	0	0	0	0	0	0	0	1	0	0	0	0	0	0	0	0	0	0	0	0	0	0	0	0	0	0	0
K00657	0	0	0	0	0	0	0	0	1	0	0	0	0	0	0	0	0	0	0	0	0	0	0	0	0	0	1	1	0	0	0	0	0	0	0	0	0	0	0	0	0	0	0
K00720	0	0	1	0	0	0	0	0	1	0	0	0	0	0	0	0	0	0	0	0	0	0	0	0	0	0	0	1	0	0	0	0	0	0	0	0	0	0	0	0	0	0	0
K00931	0	0	0	0	0	0	1	0	1	0	0	0	0	0	0	0	0	0	0	0	0	0	0	0	0	0	0	1	0	0	0	0	0	0	0	0	0	0	0	0	0	0	0
K00954	0	1	1	0	0	0	0	0	0	0	0	1	0	0	0	0	0	0	0	0	0	0	0	0	0	0	0	0	0	0	0	1	1	0	0	0	0	1	0	1	1	0	1
K00963	0	1	1	0	0	0	0	0	0	0	0	0	0	0	0	0	0	0	0	0	0	0	0	0	1	0	0	0	0	1	0	0	1	0	0	0	0	0	0	0	0	0	1
K00991	0	0	0	0	0	0	1	0	1	0	0	0	0	0	0	0	0	0	0	0	0	0	0	0	0	0	0	1	0	0	0	0	0	0	0	0	0	0	0	0	0	0	0
K01091	0	1	0	0	0	0	0	0	0	0	0	0	0	0	0	0	0	0	0	0	0	0	0	0	1	1	0	0	0	0	1	1	0	2	0	1	1	1	1	1	1	0	0
K01246	0	0	0	0	0	0	1	0	0	0	0	0	0	1	0	0	0	0	0	0	0	0	0	0	0	0	1	0	0	0	0	0	0	0	0	0	0	0	0	0	0	0	0
K01251	0	0	0	1	0	0	1	0	0	0	0	0	0	1	0	0	0	0	0	0	0	0	0	0	0	0	0	0	0	0	0	0	0	0	0	0	0	0	0	0	0	0	0
K01489	0	0	0	0	0	0	0	0	1	0	1	0	0	0	1	0	0	0	0	0	0	0	0	0	0	0	0	0	0	0	0	0	0	0	0	0	0	0	0	0	0	0	0
K01497	0	1	1	0	0	0	0	0	0	0	0	0	0	0	0	0	0	0	0	0	0	0	1	0	0	0	0	0	0	0	0	0	1	1	0	0	1	0	0	1	0	0	2
K01522	0	0	0	1	0	0	1	0	0	0	1	0	0	0	0	0	0	0	0	0	0	0	0	0	0	0	0	0	0	0	0	1	0	0	1	0	0	1	1	0	0	0	0
K01626	0	1	0	0	0	0	1	0	0	0	0	0	0	0	0	0	0	0	0	0	0	0	0	0	0	0	1	0	0	0	0	0	0	0	0	0	0	0	0	0	0	0	0
K01711	0	0	0	0	0	0	1	0	1	0	0	0	0	0	0	0	0	0	0	0	0	0	0	0	0	1	0	0	0	0	0	0	1	0	0	0	0	1	0	1	0	0	0
K01738	0	0	0	0	0	0	1	0	0	2	0	0	0	0	0	0	0	0	0	0	0	0	0	0	0	0	0	0	0	0	0	0	0	0	0	0	0	0	0	0	0	0	0
K01745	0	1	0	0	0	0	0	0	0	0	0	0	0	0	1	0	0	1	0	0	0	0	0	0	0	0	0	0	0	0	0	0	0	0	0	0	0	0	0	0	0	0	0
K01915	0	0	0	1	0	0	0	0	0	0	0	0	0	1	1	0	0	0	0	0	0	0	0	0	0	0	0	0	0	0	0	0	0	0	0	1	1	0	0	0	0	1	0
K01940	0	0	0	1	0	0	1	0	0	0	0	0	0	0	0	0	0	0	0	0	0	0	0	0	0	0	1	0	0	0	0	0	0	0	0	0	0	0	0	0	0	0	0
K01971	0	0	0	0	0	0	1	0	0	0	1	0	0	0	0	0	0	0	0	0	0	0	0	0	1	0	0	0	0	0	0	0	0	0	0	0	0	0	0	0	0	0	0
K02119	0	0	0	0	1	0	0	0	0	0	0	0	0	0	1	0	0	0	0	0	1	0	0	0	0	0	0	0	0	0	0	0	0	0	0	1	1	0	0	0	0	0	0
K02626	0	0	0	0	0	0	0	0	1	0	1	0	0	0	0	0	0	0	0	0	0	0	0	0	0	0	0	1	0	0	0	0	0	0	0	0	0	0	0	0	0	0	0
K02876	0	0	0	0	0	0	1	0	0	0	0	0	0	0	0	1	0	0	0	0	0	0	0	0	0	1	0	0	0	0	0	0	0	0	0	0	0	0	0	0	0	0	0
K02893	0	0	0	0	0	0	1	1	0	0	0	0	0	1	0	0	0	0	0	0	0	0	0	0	0	0	0	0	0	0	0	0	0	0	0	0	0	0	0	0	0	0	0
K02927	0	0	0	0	0	1	0	0	0	0	0	0	0	0	0	0	0	1	0	1	0	0	0	0	0	0	0	0	0	0	0	0	0	0	0	0	0	0	0	0	0	0	0
K02969	0	0	0	0	0	0	0	0	0	0	1	0	0	0	0	1	1	0	0	0	0	0	0	0	0	0	0	0	0	0	0	0	0	0	0	0	0	0	0	0	0	0	0
K02997	1	0	0	0	0	0	0	0	0	0	0	0	0	0	0	0	0	0	1	0	0	0	0	0	0	0	0	0	1	0	0	0	0	0	0	0	0	0	0	0	0	0	0
K03182	0	0	0	0	0	0	0	0	1	0	0	0	0	0	0	0	0	0	0	0	0	0	0	0	0	0	1	1	0	0	0	0	0	0	0	0	0	0	0	0	0	0	0
K03281	0	0	0	0	0	0	0	0	0	0	0	0	0	1	0	0	0	0	0	0	0	0	0	0	0	1	1	0	0	0	0	0	0	0	0	0	0	0	0	0	0	0	0
K03427	0	0	0	0	0	0	1	0	0	0	0	0	0	0	0	0	0	0	0	0	0	0	0	0	0	0	1	0	1	0	1	0	0	0	0	0	0	0	0	0	0	0	0
K03465	0	0	0	0	0	0	0	0	0	0	0	0	1	0	0	0	0	0	0	0	1	0	1	0	0	0	0	0	0	0	0	0	0	0	0	0	0	0	0	0	0	0	0
K03526	0	0	0	1	0	0	1	0	1	0	0	0	0	0	0	0	0	0	0	0	0	0	0	0	0	0	0	0	0	0	0	0	0	0	0	0	0	0	0	0	0	0	0
K03790	1	0	0	0	0	0	0	0	0	0	0	0	0	0	0	0	0	0	0	0	1	0	0	0	0	0	0	0	1	0	0	0	0	0	0	0	0	0	0	0	0	0	0
K04763	0	0	0	0	0	0	1	0	0	0	0	0	0	0	0	0	0	0	0	0	2	0	0	0	0	0	0	0	0	0	0	0	0	0	0	0	0	0	0	0	0	1	0
K05350	0	0	0	0	0	0	0	1	1	0	0	0	0	0	0	0	0	0	0	0	0	0	0	0	0	0	0	1	0	1	1	1	1	2	0	1	0	1	1	1	1	1	1
K06153	0	0	0	0	0	0	0	0	0	1	0	0	0	0	1	0	0	0	0	0	0	0	0	0	1	0	0	0	0	0	0	0	0	0	0	0	0	0	0	0	0	0	0
K06188	0	0	0	0	0	0	0	0	0	0	0	0	0	0	1	0	0	0	0	0	0	0	1	0	0	0	0	0	1	0	0	0	0	0	0	0	0	0	0	0	0	0	0
K06446	1	0	0	0	0	0	0	0	0	0	0	0	0	0	0	0	0	0	1	0	0	0	0	0	0	0	0	0	1	0	0	0	0	0	0	0	0	0	0	0	0	0	0
K06610	0	0	1	0	0	0	0	0	0	0	0	1	0	0	0	0	0	0	0	0	0	0	0	1	0	0	0	0	0	0	0	0	0	0	0	0	0	0	0	0	0	0	0
K06871	0	0	0	0	2	0	0	0	0	0	0	0	0	0	0	0	0	0	0	1	0	0	0	0	0	0	0	0	0	0	0	0	0	0	0	0	0	0	0	0	0	0	0
K07023	1	0	0	1	0	0	0	0	0	0	0	0	0	0	0	0	0	0	0	0	0	0	0	0	1	0	0	0	0	0	0	0	0	0	0	0	0	0	0	0	0	0	0
K07033	0	0	0	0	0	0	0	0	0	0	0	0	0	0	0	0	0	0	0	1	0	1	0	0	0	1	0	0	0	0	0	0	0	0	0	0	0	0	0	0	0	0	0
K07064	0	0	0	1	1	0	1	0	0	0	0	0	0	0	0	0	0	0	0	0	0	0	0	0	0	0	0	0	0	0	0	0	0	0	0	0	0	0	0	0	0	0	0
K07316	0	0	0	0	0	0	0	0	2	0	0	0	0	0	0	1	0	0	0	0	0	0	0	0	0	0	0	0	0	0	0	0	0	0	0	0	0	0	0	0	0	0	0
K07583	0	0	0	0	0	1	0	0	0	0	0	0	0	0	0	0	0	0	0	1	0	1	0	0	0	0	0	0	0	0	0	0	0	0	0	0	0	0	0	0	0	0	0
K09122	0	0	0	0	0	0	0	0	0	0	1	0	0	0	0	1	1	0	0	0	0	0	0	0	0	0	0	0	0	0	0	0	0	0	0	0	0	0	0	0	0	0	0
K09148	0	0	0	1	0	1	0	0	0	0	0	0	0	0	0	0	1	0	0	0	0	0	0	0	0	0	0	0	0	1	1	0	0	0	1	0	0	0	0	0	0	1	0
K13789	0	0	0	0	0	0	0	0	0	0	0	0	1	0	0	0	1	0	0	0	0	1	0	0	0	0	0	0	0	0	0	0	0	0	0	0	0	0	0	0	0	0	0
K14170	0	0	0	1	0	0	1	0	0	0	0	0	0	0	0	0	0	0	0	0	0	0	0	0	0	0	1	0	0	0	0	0	0	0	0	0	0	0	0	0	0	0	0
K15342	1	0	0	0	0	0	0	0	0	0	0	0	0	0	0	0	0	0	0	0	0	0	0	0	0	1	0	0	1	0	0	1	0	0	0	1	1	0	0	1	0	0	0
K15916	0	0	0	0	0	0	0	1	0	0	0	0	0	1	0	0	0	0	0	0	0	0	0	0	0	0	1	0	0	0	0	0	0	0	1	0	0	0	0	0	0	0	0
K15987	0	0	0	0	0	0	0	0	0	1	0	0	0	0	1	0	0	1	0	0	0	0	0	0	0	0	0	0	0	0	0	0	0	0	0	1	0	0	0	0	0	0	0
K16904	0	0	0	0	0	0	0	0	1	0	0	0	0	0	0	0	0	0	0	0	0	0	0	0	0	0	1	1	0	0	0	0	0	0	0	0	0	0	0	0	0	0	0
K00135	0	0	0	0	0	1	0	0	0	0	0	0	0	0	0	0	1	0	0	1	0	0	1	0	0	0	0	0	0	0	0	0	0	0	0	0	0	0	0	0	0	0	0
K00752	0	0	1	0	0	0	0	0	0	0	0	1	0	0	0	0	1	0	0	0	0	0	0	1	0	0	0	0	0	0	0	0	0	0	1	0	0	0	0	0	0	0	0
K00845	0	1	0	0	0	0	2	0	0	0	0	0	0	0	0	0	0	1	0	0	0	0	0	0	0	0	0	0	0	1	0	0	0	0	0	1	1	0	0	0	0	1	0
K00873	0	0	0	0	0	0	0	1	0	0	0	0	0	0	0	0	1	0	0	0	0	0	0	0	0	1	1	0	0	1	1	1	1	1	1	1	1	1	1	1	1	1	1
K01258	0	0	0	0	0	0	1	0	0	0	0	0	0	1	0	0	0	0	0	0	0	0	0	0	0	0	2	0	0	0	0	0	0	0	0	0	0	0	0	0	0	0	0
K01478	0	0	1	0	1	0	0	0	0	0	0	0	0	0	0	0	0	0	0	0	0	0	0	0	0	0	1	0	1	0	0	0	0	0	0	0	0	0	0	0	0	0	0
K01951	0	0	1	0	0	0	0	0	1	0	0	0	0	1	1	0	0	0	0	0	0	0	0	0	0	0	0	0	0	0	0	0	0	0	0	0	0	0	0	0	0	0	0
K02548	0	1	0	1	0	0	0	0	1	0	0	0	0	0	0	0	0	0	0	0	0	0	0	0	0	0	0	1	0	0	0	0	0	0	0	0	0	0	0	0	0	0	0
K02985	0	1	0	0	0	0	0	1	0	0	0	0	1	0	0	0	0	0	0	0	1	0	0	0	0	0	0	0	0	0	0	0	0	0	1	0	0	0	0	0	0	0	0
K02995	0	0	0	1	0	0	0	0	0	0	1	0	0	0	0	0	0	0	0	0	0	0	0	0	0	1	1	0	0	1	2	1	1	1	1	1	1	1	0	1	1	2	0
K03058	0	0	0	0	0	1	0	0	1	0	1	0	0	0	0	0	0	0	0	0	0	0	0	0	0	0	0	1	0	1	0	1	1	1	0	1	1	0	0	1	1	0	0
K03274	0	0	0	0	0	0	1	0	0	0	0	0	0	0	0	0	0	1	0	1	0	0	0	0	0	1	0	0	0	1	1	1	0	1	1	0	1	1	1	0	0	0	0
K03320	2	0	0	0	0	0	0	0	0	0	0	0	0	0	0	0	0	0	0	0	0	0	0	0	0	0	0	0	2	0	0	0	0	0	0	0	0	0	0	0	0	0	0
K03455	0	1	0	0	0	0	0	0	1	0	0	0	0	0	0	0	0	0	0	0	0	0	0	1	0	0	0	1	0	0	0	0	0	0	0	0	0	0	0	0	0	0	0
K03527	0	0	0	1	0	0	1	0	1	0	0	0	0	0	0	0	0	0	0	0	0	0	0	0	0	0	0	1	0	0	0	0	0	0	0	0	0	0	0	0	0	0	0
K03639	0	1	1	0	0	0	0	0	0	0	0	0	0	0	0	0	0	0	0	0	0	0	0	0	0	0	1	1	0	0	0	0	0	0	0	0	0	0	0	0	0	0	0
K05572	0	0	0	0	0	0	0	0	0	0	0	0	0	0	1	0	0	1	0	1	0	1	0	0	0	0	0	0	0	0	0	0	0	0	0	0	0	0	0	0	0	0	0
K06971	0	0	0	0	0	1	0	0	0	0	0	0	1	0	0	0	0	1	0	1	0	0	0	0	0	0	0	0	0	0	0	0	0	0	0	0	0	0	0	0	0	0	0
K07068	0	0	0	0	0	0	0	1	0	0	0	0	0	1	0	1	0	0	0	0	0	0	0	0	0	0	1	0	0	0	0	0	0	0	0	0	0	0	0	0	0	0	0
K07238	0	0	0	1	0	0	1	0	0	0	0	0	0	1	0	0	0	0	0	0	0	0	0	0	0	0	1	0	0	0	0	0	0	0	0	0	0	0	0	0	0	0	0
K07497	0	0	0	1	0	0	0	0	1	0	0	0	0	2	0	0	0	0	0	0	0	0	0	0	0	0	0	0	0	0	0	0	0	0	0	0	0	0	0	0	0	0	0
K10352	0	0	0	0	0	0	0	0	0	0	0	0	0	0	0	0	0	1	0	1	0	1	0	0	0	0	0	0	1	0	0	0	0	0	0	0	0	0	0	0	0	0	0
K10960	1	0	0	0	0	0	0	0	0	0	0	0	0	0	0	0	0	1	0	0	0	0	0	0	0	0	1	0	1	0	0	0	0	0	0	0	0	0	0	0	0	0	0
K13706	0	0	0	0	0	0	0	0	1	0	0	0	0	0	0	1	1	0	0	0	0	0	0	0	0	0	0	1	0	0	0	0	0	0	0	0	0	0	0	0	0	0	0
K13747	0	0	0	1	0	0	2	0	0	0	0	0	0	1	0	0	0	0	0	0	0	0	0	0	0	0	0	0	0	0	0	0	0	0	0	0	0	0	0	0	0	0	0
K14656	0	0	0	1	0	0	1	0	0	0	0	0	0	1	0	0	0	0	0	0	0	0	0	0	0	0	1	0	0	0	0	0	0	0	0	0	0	0	0	0	0	0	0
K15255	0	0	0	3	0	0	0	1	0	0	0	0	0	0	0	0	0	0	0	0	0	0	0	0	0	0	0	0	0	0	0	0	0	0	0	0	0	0	0	0	0	0	0
K20361	0	0	0	0	0	0	0	0	1	0	0	0	0	0	0	0	0	0	0	0	1	0	0	0	0	0	1	1	0	0	0	0	0	0	0	0	0	0	0	0	0	0	0
K00008	0	0	0	0	1	0	0	0	0	0	0	1	1	0	0	0	1	0	0	0	0	0	0	1	0	0	0	0	0	0	0	0	0	0	0	0	0	0	0	0	0	0	0
K00052	0	0	0	1	0	0	0	0	1	0	0	0	0	1	0	0	0	0	0	0	0	0	0	0	0	0	1	1	0	1	2	0	1	1	0	1	1	1	1	1	1	0	1
K00257	0	0	0	0	0	1	0	0	0	0	0	0	1	1	0	0	0	0	0	1	0	1	0	0	0	0	0	0	0	0	0	0	0	0	0	0	0	0	0	0	0	0	0
K00426	1	0	0	0	1	0	0	0	0	0	0	1	0	0	0	0	0	0	1	0	0	0	0	0	0	0	0	0	1	0	0	0	0	0	0	0	0	0	0	0	0	0	0
K00523	0	0	0	0	1	0	0	0	1	0	0	0	0	0	0	0	0	0	1	0	1	0	0	0	0	0	0	1	0	0	0	0	0	0	0	0	0	0	0	0	0	0	0
K00571	0	0	0	0	0	0	1	1	0	0	0	1	0	0	0	0	0	0	0	1	0	0	0	0	0	0	0	0	1	0	3	0	0	2	0	0	1	2	0	0	0	0	0
K00609	0	0	1	1	0	0	0	0	0	0	0	1	0	0	0	0	0	0	0	0	0	0	0	1	0	0	1	0	0	0	0	0	0	0	0	0	0	0	0	0	0	0	0
K00928	0	0	0	1	0	0	1	0	0	0	0	0	0	1	0	1	1	0	0	0	0	0	0	0	0	0	0	0	0	0	0	0	0	0	0	0	0	0	0	0	0	0	0
K01512	1	0	0	0	1	0	0	0	0	0	0	0	0	0	0	0	0	0	1	0	0	1	0	0	0	0	0	0	1	0	0	0	0	0	0	0	0	0	0	0	0	0	0
K01684	0	1	0	0	0	1	0	0	0	0	0	0	0	0	0	1	0	0	1	0	0	0	0	0	0	0	0	0	1	0	0	0	0	0	0	0	0	0	0	0	0	0	0
K01710	0	0	1	0	0	0	0	0	1	0	0	0	0	0	1	0	0	0	0	0	0	0	0	0	0	0	0	0	2	1	0	0	0	1	0	0	1	2	0	0	1	0	0
K01808	0	0	0	1	0	0	2	0	0	0	0	0	0	1	0	0	0	0	0	0	0	0	0	0	0	0	1	0	0	0	0	0	0	0	0	0	0	0	0	0	0	0	0
K02989	0	1	0	0	0	0	0	0	1	0	0	0	1	0	0	0	0	0	0	0	1	0	0	0	0	0	0	1	0	0	0	0	0	0	0	0	0	0	0	0	0	0	0
K03045	0	0	0	1	0	0	1	0	0	0	1	0	0	0	0	0	0	0	0	0	0	0	0	0	1	0	1	0	0	1	1	1	1	1	1	1	1	1	1	1	1	1	1
K03442	0	0	0	0	1	0	0	0	0	0	0	0	0	1	0	0	0	0	0	1	1	1	0	0	0	0	0	0	0	0	0	0	0	0	0	0	0	0	0	0	0	0	0
K03644	0	0	0	1	0	0	1	0	0	0	0	0	0	1	1	0	0	0	0	0	0	0	0	0	0	0	1	0	0	0	0	0	0	0	0	0	0	0	0	0	0	0	0
K03800	0	0	0	1	0	0	1	0	0	0	0	0	0	1	1	0	0	0	0	0	0	0	0	0	0	0	1	0	0	0	0	0	0	0	0	0	0	0	0	0	0	0	0
K05579	1	0	0	0	0	0	1	0	0	0	0	1	0	0	0	0	0	0	0	0	0	0	0	1	0	1	0	0	0	0	0	0	0	0	0	0	0	0	0	0	0	0	0
K06118	0	1	1	0	0	1	0	0	0	0	0	1	0	0	0	0	0	0	0	0	0	0	0	0	0	0	1	0	0	0	0	0	0	0	0	0	1	0	0	0	0	1	0
K06223	0	0	0	0	1	0	1	0	0	0	0	0	0	0	2	0	0	0	0	0	0	0	0	0	0	0	1	0	0	0	1	0	0	0	0	0	0	0	0	0	0	1	0
K06961	0	0	1	0	0	0	0	1	0	0	1	0	0	0	0	0	0	1	0	0	0	0	0	0	0	1	0	0	0	0	2	1	1	1	1	1	1	1	1	1	0	1	1
K06988	0	0	0	0	0	1	0	0	1	0	0	0	0	0	0	0	0	0	0	1	0	0	1	0	1	0	0	0	0	0	0	0	0	0	0	0	0	0	0	0	0	0	0
K07071	0	0	0	0	0	1	0	0	0	0	0	0	0	0	0	0	0	0	0	1	0	1	0	0	0	1	1	0	0	1	0	0	1	0	0	0	0	0	0	1	1	0	1
K07075	0	0	0	0	0	0	1	0	1	1	0	0	0	0	1	0	0	0	0	0	0	0	0	0	0	0	0	1	0	0	1	0	0	2	0	0	1	1	0	0	0	0	0
K07096	0	0	1	0	0	1	0	0	0	0	0	1	0	0	0	0	0	0	0	0	0	1	0	1	0	0	0	0	0	1	1	1	1	1	1	1	1	1	1	1	1	1	1
K07319	0	1	0	0	0	1	0	0	1	0	0	0	1	0	0	0	0	0	0	0	0	0	0	0	0	1	0	0	0	0	0	0	0	0	0	0	0	0	0	0	0	0	0
K07491	0	0	0	1	1	0	0	0	1	0	0	0	0	1	0	0	0	0	0	0	0	0	0	0	0	0	0	1	0	0	0	0	0	0	0	0	0	0	0	0	0	0	0
K07562	1	0	0	0	0	0	0	1	0	0	1	0	0	0	0	0	0	0	1	0	0	0	0	0	0	0	0	0	1	0	0	0	0	0	0	0	0	0	0	0	0	0	0
K07738	0	0	0	1	0	0	1	0	0	0	1	0	0	1	0	0	0	0	0	0	0	0	0	0	0	0	1	0	0	0	0	0	0	0	0	0	0	0	0	0	0	0	0
K08322	1	0	0	0	0	0	0	0	0	0	0	0	0	0	0	1	0	0	1	0	0	0	1	0	0	0	0	0	1	0	0	0	0	0	0	0	0	0	0	0	0	0	0
K09005	0	0	1	1	0	0	2	0	0	0	0	0	0	0	0	0	0	0	0	0	0	0	0	0	0	0	1	0	0	0	0	0	0	0	0	0	0	0	0	0	0	0	0
K13378	0	0	1	0	0	0	0	0	0	0	0	1	1	1	0	0	0	0	0	0	0	0	0	1	0	0	0	0	0	0	1	0	0	1	0	0	0	1	0	0	0	0	0
K14666	0	1	0	0	0	1	0	0	0	0	0	0	0	0	0	1	0	0	0	1	0	1	0	0	0	0	0	0	0	0	0	0	1	0	0	0	0	0	1	0	0	0	0
K16052	1	0	0	0	0	0	0	0	0	0	0	0	0	0	0	0	1	1	1	0	0	0	0	0	0	0	0	0	1	0	1	1	1	0	1	1	0	0	0	0	0	0	1
K00021	0	1	0	0	0	0	0	0	0	0	0	0	0	1	0	1	1	0	0	0	0	0	0	0	0	1	1	0	0	0	0	0	0	0	0	0	0	0	0	0	0	0	0
K00857	1	0	0	0	1	0	0	0	0	0	0	0	0	0	0	1	0	0	1	0	0	0	1	0	0	0	0	0	1	0	0	0	0	0	0	0	0	0	0	0	0	0	0
K01000	0	0	1	1	0	0	0	0	0	0	0	0	0	0	0	1	1	0	0	0	0	0	1	1	0	0	0	0	0	0	0	0	0	0	0	0	0	1	0	0	0	1	0
K01126	0	1	0	0	0	0	0	0	0	0	1	0	0	1	0	0	0	1	0	0	0	0	0	0	0	0	2	0	0	0	1	0	1	1	0	0	0	0	0	1	1	0	2
K01488	0	0	0	1	0	0	0	1	1	1	0	0	0	1	0	0	0	0	0	0	0	0	0	0	0	1	0	0	0	0	0	0	0	0	0	0	0	0	0	0	0	0	0
K01720	0	1	0	0	0	1	0	0	0	0	0	0	0	1	0	0	0	0	0	0	0	1	0	0	0	0	2	0	0	0	0	0	0	0	0	0	0	0	0	0	0	0	0
K02226	1	0	0	0	1	0	1	0	0	0	0	0	0	0	0	0	0	0	0	0	0	1	0	0	0	0	1	0	1	0	0	0	0	0	0	0	0	0	0	0	0	0	0
K02283	0	0	0	0	0	1	0	0	0	0	0	1	0	0	0	1	0	0	0	0	0	0	0	1	1	0	1	0	0	0	0	0	0	0	0	0	0	0	0	0	0	0	0
K02929	0	0	0	0	0	0	0	0	1	1	1	0	0	0	0	0	0	0	0	0	0	0	0	0	1	1	0	1	0	0	0	0	0	0	0	1	0	0	0	0	0	0	0
K02940	1	0	0	0	1	0	0	0	0	1	0	0	0	0	0	0	0	0	1	0	0	0	1	0	0	0	0	0	1	0	0	0	0	0	0	0	0	0	0	0	0	0	0
K03540	0	0	1	0	0	0	0	0	0	0	1	0	1	1	0	0	0	1	0	0	0	0	0	0	0	1	0	0	0	0	0	0	1	1	0	0	0	0	0	0	0	0	1
K03592	0	0	1	0	0	0	0	0	1	0	1	1	0	0	0	0	0	0	0	0	0	0	0	0	0	0	1	1	0	0	0	0	0	0	0	0	0	0	0	0	0	0	0
K06950	0	0	0	0	0	0	1	1	1	0	0	0	2	0	0	0	0	0	0	0	0	0	0	0	0	0	0	1	0	0	0	0	0	0	0	0	0	0	0	0	0	0	0
K07250	1	1	0	0	1	0	0	0	0	0	0	0	0	0	0	0	0	0	1	0	1	0	0	0	0	0	0	0	1	0	0	0	0	0	0	0	0	0	0	0	0	0	0
K12994	0	1	0	0	0	1	1	0	0	0	0	0	0	0	0	0	0	0	0	0	0	0	0	0	1	1	1	0	0	0	0	0	0	0	0	0	0	0	0	0	0	0	0
K14652	1	1	0	0	1	0	0	0	0	0	0	0	0	0	0	1	0	0	1	0	0	0	0	0	0	0	0	0	1	0	0	0	0	0	0	0	0	0	0	0	0	0	0
K15778	0	0	0	1	0	0	1	1	1	0	0	0	0	0	0	0	0	0	0	0	0	0	0	0	0	0	1	1	0	0	0	0	1	1	1	0	1	1	0	0	0	1	1
K19876	0	1	1	0	0	0	0	0	0	0	0	1	1	0	0	0	0	0	0	0	0	0	0	1	0	0	0	0	1	0	0	0	0	0	0	0	0	0	0	0	0	0	0
K00033	0	0	0	1	0	0	2	0	2	0	0	0	0	0	0	0	0	0	0	0	0	0	0	0	0	0	0	2	0	0	0	0	0	0	0	0	0	0	0	0	0	0	0
K00586	1	0	0	0	0	0	0	0	0	1	0	0	0	0	1	0	0	0	1	0	1	0	0	0	1	0	0	0	1	0	1	1	0	0	1	1	0	1	0	0	0	1	0
K00600	1	1	0	1	0	0	1	0	0	0	0	0	0	1	0	0	0	0	0	0	0	0	0	0	0	0	1	0	1	1	0	0	0	0	0	0	0	0	0	0	0	0	0
K03741	1	1	0	0	1	0	0	0	0	0	0	1	0	0	0	0	0	0	0	1	1	0	0	0	0	0	0	0	1	0	0	0	0	0	0	0	0	0	1	0	0	0	0
K04517	0	1	0	1	0	0	1	0	0	0	0	0	0	1	0	1	0	1	0	0	0	0	0	0	0	0	1	0	0	0	0	0	0	0	0	0	0	0	0	0	0	0	0
K06910	1	0	0	0	1	0	0	0	0	0	0	0	0	0	0	1	1	0	1	0	0	0	1	0	0	0	0	0	1	0	0	0	0	0	0	0	0	0	0	0	0	0	0
K06949	1	0	0	0	1	0	0	0	0	0	0	0	1	0	0	1	0	0	0	0	0	0	1	0	0	1	0	0	1	0	0	0	0	0	0	0	0	0	0	0	0	0	0
K06963	0	0	1	1	0	0	1	0	0	0	1	1	0	1	0	0	0	0	0	0	0	0	0	1	0	0	0	0	0	0	0	0	0	0	0	0	0	0	0	0	0	0	0
K07031	0	0	1	0	0	1	0	0	0	0	0	1	0	0	2	0	1	0	0	1	0	0	0	0	0	0	0	0	0	0	0	0	0	0	0	0	0	0	0	0	0	0	0
K07658	1	0	0	0	0	0	0	1	0	1	0	0	0	1	1	0	0	0	1	0	0	0	0	0	1	0	0	0	0	0	0	0	0	0	0	0	0	0	0	0	0	0	0
K07728	0	1	0	0	0	1	0	0	0	0	1	1	0	0	0	0	0	0	0	1	0	1	0	1	0	0	0	0	0	0	0	0	0	0	0	0	0	0	0	0	0	0	0
K09015	0	0	0	1	0	0	0	0	1	0	0	0	0	1	0	0	1	0	0	0	1	0	0	0	0	0	1	1	0	1	0	1	1	2	0	0	1	0	2	1	1	1	1
K09144	0	1	0	1	0	0	1	1	0	0	0	0	1	0	0	0	0	0	0	1	0	0	0	0	1	0	0	0	0	0	0	0	0	0	0	0	1	2	0	1	1	1	0
K09386	1	1	0	0	1	0	0	0	0	0	0	0	0	0	0	0	0	0	0	1	1	1	0	0	0	0	0	0	1	0	0	0	0	0	0	0	0	0	0	0	0	0	0
K10865	1	0	0	0	0	0	0	0	0	0	0	0	0	0	0	1	1	0	1	0	0	0	1	0	0	1	0	0	1	0	0	0	0	0	0	0	0	0	0	0	0	0	0
K13953	0	1	0	0	0	0	0	0	0	0	0	1	0	1	1	0	0	1	0	0	0	0	0	1	0	1	0	0	0	1	1	2	1	1	0	0	0	1	1	1	2	0	1
K15396	1	0	1	1	1	0	0	0	0	0	0	0	0	0	0	0	0	0	1	0	1	0	0	0	0	0	0	0	1	0	0	0	0	0	0	0	0	0	0	0	0	0	0
K16786	1	0	0	0	1	0	0	0	0	1	0	0	1	0	0	0	0	0	1	0	1	0	0	0	0	0	0	0	1	0	0	0	0	0	0	0	0	0	0	0	0	0	0
K17218	0	0	1	0	1	0	0	0	1	0	1	0	0	0	0	1	1	0	0	0	0	0	0	0	0	0	0	1	0	0	0	0	0	0	0	0	0	0	0	0	0	0	0
K00248	0	2	0	0	0	0	1	0	2	0	0	0	0	0	0	0	0	0	1	0	0	0	0	0	0	0	1	0	1	0	0	0	0	0	0	0	0	0	0	0	0	0	0
K00254	1	0	1	0	2	0	0	0	0	0	0	1	0	0	0	0	0	0	1	0	0	0	1	0	0	0	0	0	1	0	0	0	0	0	0	0	0	0	0	0	0	0	0
K01247	1	0	0	0	1	1	0	0	1	0	0	0	0	0	1	0	0	0	0	1	0	0	1	0	0	0	0	0	1	0	0	0	0	0	0	1	1	0	0	0	0	1	0
K02433	0	0	1	0	0	0	0	1	1	0	0	1	0	1	0	0	0	0	0	1	0	0	0	0	0	1	0	1	0	1	1	1	1	3	0	1	1	1	1	1	1	1	1
K02434	0	0	1	0	0	0	0	1	1	0	0	1	0	1	0	0	0	0	0	1	0	0	0	0	0	1	0	1	0	1	1	1	1	2	0	1	1	1	1	1	1	1	1
K03053	0	0	0	1	0	0	1	0	0	0	1	0	0	0	0	1	1	0	0	0	1	0	0	0	1	0	1	0	0	1	1	1	1	0	1	0	0	1	1	1	1	0	1
K07090	0	0	0	0	0	1	0	0	0	1	1	0	0	0	1	1	1	0	0	1	0	1	0	0	0	0	0	0	0	0	0	1	1	2	0	0	0	0	0	1	1	0	0
K07097	0	1	0	0	0	1	0	1	0	0	1	0	0	1	1	0	0	0	0	0	1	0	0	0	0	0	1	0	0	0	0	0	0	0	0	0	0	0	0	0	0	0	0
K07101	0	0	0	0	0	1	1	0	0	0	0	1	1	0	0	0	0	0	0	1	0	1	0	1	0	0	1	0	0	0	0	0	0	0	0	0	0	1	0	0	0	0	0
K07248	0	1	1	0	1	0	0	0	0	0	0	1	0	0	0	1	0	0	1	0	0	0	0	1	0	0	0	0	1	0	0	0	0	0	0	0	0	0	0	0	0	0	0
K07305	0	0	0	0	0	0	0	0	0	1	0	0	0	1	1	0	0	1	1	0	0	0	1	0	0	0	1	0	1	1	0	0	1	0	0	0	0	0	0	0	0	0	1
K07573	1	0	0	0	1	0	0	0	0	0	0	1	0	0	0	0	0	0	1	0	1	0	1	0	1	0	0	0	1	0	0	0	0	0	0	0	0	0	0	0	0	0	0
K08303	0	0	1	1	0	1	0	0	0	1	2	0	0	0	1	0	0	1	0	0	0	0	0	0	0	0	0	0	0	0	0	0	0	0	0	0	0	0	0	0	0	0	0
K08980	1	0	0	1	0	0	0	0	0	0	0	0	1	1	0	0	1	0	0	1	0	0	0	0	0	0	1	0	1	0	0	0	0	0	0	0	1	0	0	0	0	1	0
K09569	1	0	0	0	1	1	0	0	1	0	0	0	0	0	0	1	0	0	1	0	1	0	0	0	0	0	0	0	1	0	1	0	0	0	0	0	0	0	1	0	0	0	0
K09721	0	0	0	1	0	0	0	0	0	0	1	0	0	1	0	1	1	0	0	0	1	0	0	0	0	1	1	0	0	0	0	0	0	0	0	0	0	0	0	0	0	0	0
K10848	1	0	0	0	1	0	1	1	0	0	0	0	0	0	0	0	0	0	1	0	0	0	0	0	1	1	0	0	1	0	0	0	0	0	0	0	0	0	0	0	0	0	0
K17732	0	0	0	1	0	1	1	1	0	0	0	0	0	1	1	0	0	0	0	1	0	1	0	0	0	0	0	0	0	0	0	0	0	0	0	0	0	0	0	0	0	0	0
K18020	0	1	0	0	1	1	0	0	0	0	0	0	0	0	0	0	1	0	0	1	1	1	0	0	0	0	0	0	1	0	0	0	0	0	0	0	0	0	0	0	0	0	0
K00729	1	0	0	0	1	1	0	0	0	0	0	0	0	0	0	0	0	1	1	1	0	1	1	0	0	0	0	0	1	0	0	0	0	0	0	0	0	0	0	0	0	0	0
K00945	0	0	0	1	1	0	0	0	0	1	1	0	0	0	1	0	0	0	1	1	0	0	1	0	0	0	0	0	1	0	0	0	0	0	1	1	0	0	0	0	0	1	0
K01641	0	0	0	0	0	0	0	1	0	1	1	0	1	1	0	1	0	1	0	0	0	0	0	0	0	1	1	0	0	0	0	0	0	0	0	0	0	0	0	0	0	0	0
K01673	0	0	1	0	0	0	0	1	1	0	0	1	0	0	1	0	0	0	0	0	0	0	0	1	0	2	0	1	0	0	0	0	0	0	0	0	0	0	0	0	0	0	0
K02533	0	1	0	0	0	0	0	0	1	0	0	1	1	0	1	0	1	1	0	0	0	0	0	1	0	0	0	1	0	0	0	0	0	0	0	0	0	0	0	0	0	0	0
K02889	0	0	1	0	1	0	0	0	0	0	0	1	1	0	0	0	0	0	1	0	1	0	1	1	0	0	0	0	1	0	1	0	0	0	1	1	0	0	0	0	0	0	0
K02892	0	1	0	1	1	0	0	0	1	1	1	0	0	0	0	0	1	1	0	0	0	0	0	0	0	0	0	1	0	0	1	1	1	1	1	1	1	1	1	1	0	1	1
K03518	1	1	0	0	1	1	0	0	0	0	0	0	0	0	0	0	1	0	0	1	1	1	0	0	0	0	0	0	1	0	0	0	0	0	0	0	0	0	0	0	0	0	0
K03519	1	1	0	0	1	1	0	0	0	0	0	0	0	0	0	0	1	0	0	1	1	1	0	0	0	0	0	0	1	0	0	0	0	0	0	0	0	0	0	0	0	0	0
K03568	0	0	1	0	0	0	0	0	1	0	1	1	2	0	0	0	0	0	0	0	0	0	1	0	0	0	1	1	0	0	0	0	0	2	0	2	0	2	0	0	0	0	0
K06983	0	0	1	0	0	1	0	0	0	0	1	1	0	0	0	1	1	0	0	1	0	1	1	0	0	0	0	0	0	0	0	0	0	0	0	0	0	0	0	0	0	0	0
K07027	0	1	0	1	0	0	0	0	0	2	0	0	0	0	1	0	0	0	0	1	0	1	0	0	1	1	0	0	0	0	0	0	0	0	0	0	0	0	0	0	0	0	0
K07052	1	1	0	0	1	0	1	0	0	0	0	0	1	0	0	0	0	1	1	0	0	0	1	0	0	0	0	0	1	0	0	0	0	0	0	0	0	0	0	0	0	0	0
K08369	1	0	0	0	1	0	0	0	0	0	0	0	1	0	0	0	0	0	0	2	0	2	0	0	0	0	1	0	1	1	0	0	0	0	0	0	0	0	0	0	0	0	0
K09162	1	1	0	0	0	0	0	0	0	0	0	0	1	0	0	0	0	1	0	1	1	1	1	0	0	0	0	0	1	1	2	0	1	1	1	0	0	0	1	1	1	0	1
K00088	0	1	1	1	0	0	1	1	0	0	1	1	0	1	0	0	0	0	0	0	0	0	0	0	0	0	2	0	0	2	2	2	2	2	2	0	1	2	3	2	3	0	1
K01772	1	1	0	0	1	1	0	0	0	0	0	0	1	0	0	0	0	0	0	1	1	1	1	0	0	0	0	0	1	1	2	0	0	1	1	0	1	0	0	0	2	0	1
K02049	0	1	0	1	0	0	1	1	0	0	1	0	0	1	0	0	0	1	0	0	0	0	0	0	1	1	1	0	0	0	1	0	1	1	1	1	0	1	1	1	1	0	1
K02729	0	1	0	1	1	0	1	0	0	1	1	0	0	0	0	0	0	1	0	0	1	0	1	0	1	0	0	0	0	0	0	0	0	0	0	0	0	0	0	0	0	0	0
K02912	0	1	0	0	1	0	1	0	0	0	1	0	1	1	0	0	0	0	0	1	1	1	0	0	0	1	0	0	0	0	0	0	0	0	0	0	0	0	0	0	0	0	0
K02952	0	0	0	1	0	1	0	1	0	1	0	0	0	1	0	0	1	1	0	0	0	0	1	0	0	1	1	0	0	1	1	1	1	1	1	1	1	1	1	1	1	1	1
K02987	0	0	1	0	0	0	0	1	1	0	1	1	0	0	0	1	0	1	0	0	0	0	0	1	0	0	1	1	0	0	0	0	0	0	1	0	1	0	0	0	0	1	0
K03183	0	1	0	0	0	0	1	0	1	0	1	0	0	2	1	0	0	0	0	0	0	0	0	0	0	1	1	1	0	0	1	0	0	0	0	0	0	0	0	0	0	0	0
K03417	1	1	0	0	0	1	0	0	0	0	0	0	1	0	0	0	0	0	0	1	0	2	0	0	0	0	2	0	1	0	0	0	0	0	0	0	0	0	0	0	0	0	0
K03774	0	0	0	0	1	0	0	0	1	0	0	1	1	1	0	1	1	0	0	0	0	0	0	1	0	1	0	1	0	1	1	1	1	2	0	0	2	0	1	0	1	1	0
K04796	0	0	1	0	0	1	0	0	0	0	1	1	0	1	1	0	0	0	0	1	0	0	1	1	1	0	0	0	0	1	0	1	1	1	1	1	1	1	1	1	1	1	0
K05520	0	0	0	0	0	1	0	0	0	1	1	0	1	0	0	1	1	0	0	1	1	1	0	0	1	0	0	0	0	0	0	0	0	0	0	0	0	0	0	0	0	0	0
K07002	0	2	0	0	0	0	0	0	0	0	0	1	1	0	2	0	0	2	0	0	0	1	0	0	0	0	1	0	0	0	0	0	0	0	0	0	0	0	0	0	0	0	0
K07025	1	1	0	0	0	0	0	3	0	0	0	0	1	0	0	0	1	0	1	0	0	0	0	0	1	0	0	0	1	0	0	1	1	1	0	1	0	0	1	0	0	0	1
K07304	1	1	0	0	0	0	0	0	0	1	0	0	0	1	1	0	1	1	1	0	0	0	1	0	0	0	0	0	1	1	1	1	1	1	1	0	0	0	0	1	0	0	1
K07580	1	0	1	0	1	0	0	0	0	0	0	1	0	0	0	1	0	1	1	0	0	0	1	1	0	0	0	0	1	0	0	0	0	0	0	0	0	0	0	0	0	1	0
K17286	1	1	0	0	1	0	0	0	0	0	0	0	0	1	0	1	0	0	1	0	1	0	2	0	0	0	0	0	1	0	1	1	1	1	1	1	1	1	1	1	1	1	1
K19002	1	1	1	0	1	0	0	1	0	0	0	1	0	0	0	1	1	0	0	0	0	0	0	1	0	0	1	0	0	1	1	1	1	2	0	0	2	0	1	1	1	1	1
K00014	1	0	0	0	1	0	0	0	1	0	0	0	1	0	0	0	0	0	1	1	1	0	1	0	0	1	0	1	1	0	0	0	0	0	0	0	0	0	0	0	0	0	0
K00425	1	0	0	0	1	1	0	0	0	0	0	1	0	0	0	0	1	0	1	1	1	1	1	0	0	0	0	0	1	1	1	1	1	2	1	1	1	0	2	1	2	0	2
K01061	1	1	0	1	1	0	1	0	0	0	0	0	0	1	0	0	0	0	0	1	1	0	0	0	0	1	1	0	1	0	1	0	0	0	1	0	0	1	0	0	0	0	0
K01599	2	1	0	0	1	1	0	0	0	0	0	0	0	0	0	0	0	0	0	1	1	1	1	0	0	0	1	0	1	0	0	0	0	0	0	0	0	0	0	0	0	0	0
K01687	1	1	1	0	1	1	0	0	0	0	0	1	0	0	0	0	0	0	1	1	0	0	1	1	0	0	0	0	1	0	0	0	0	0	0	0	0	0	0	0	0	0	0
K01749	1	1	0	0	1	1	0	0	0	0	0	0	0	0	0	0	0	0	1	1	1	1	1	0	0	0	1	0	1	0	0	0	0	0	0	0	0	0	0	0	0	0	0
K02960	0	1	0	1	0	1	0	0	0	1	1	0	1	1	1	0	0	0	0	0	0	0	0	0	1	1	1	0	0	1	1	0	1	0	0	1	0	0	0	1	1	0	0
K03657	0	0	0	0	0	0	0	0	2	0	0	0	0	1	0	1	1	1	0	1	0	1	1	0	0	0	1	0	1	1	0	1	1	1	1	1	1	1	1	1	1	1	1
K06911	1	0	0	0	1	1	0	0	0	0	0	1	0	0	0	0	0	0	1	1	1	1	1	1	0	0	0	0	1	1	1	1	1	0	0	0	0	0	1	1	1	0	1
K07678	1	0	0	0	0	0	0	1	1	1	0	0	1	1	1	1	0	0	1	0	0	0	0	0	0	0	0	1	1	0	0	0	0	0	0	0	0	0	0	0	0	0	0
K08482	0	0	0	0	0	0	2	1	0	1	0	0	0	2	0	0	1	0	0	0	1	0	0	0	1	0	2	0	0	0	0	1	1	0	0	1	1	0	0	0	0	1	1
K09903	0	1	1	0	0	0	1	0	0	0	1	1	1	0	0	1	1	0	0	0	0	0	0	1	0	1	1	0	0	1	1	1	1	1	1	0	0	0	1	1	1	0	0
K12960	1	2	1	0	0	0	0	0	0	0	0	1	0	0	0	0	0	1	1	0	1	0	1	1	0	0	0	0	1	0	0	0	0	0	0	0	0	0	0	0	0	0	0
K17816	0	0	0	0	0	0	0	0	0	1	1	1	1	1	0	0	0	1	1	0	1	0	1	1	0	0	1	0	0	0	0	0	1	1	0	0	1	0	1	1	1	0	1
K19802	1	2	0	0	2	0	0	0	0	0	0	0	0	0	0	0	0	1	1	0	1	0	1	0	0	1	0	0	1	2	0	0	1	0	1	1	1	0	0	1	1	0	1
K00938	0	0	1	0	0	1	1	0	0	0	0	1	0	2	1	0	1	1	0	0	0	1	0	0	0	0	2	0	0	0	0	0	0	0	0	0	0	0	0	0	0	0	0
K01001	1	0	0	0	1	1	0	1	1	1	1	0	0	0	0	0	0	0	1	0	1	1	0	0	0	0	0	1	1	1	1	1	1	0	1	1	1	0	1	1	1	0	1
K01297	1	1	0	0	1	0	0	0	0	2	1	0	1	0	0	0	0	1	1	0	1	0	0	0	1	0	0	0	1	1	1	0	1	1	1	1	1	1	1	1	1	0	1
K03744	0	1	0	2	0	0	1	0	1	0	1	0	0	1	0	0	0	0	0	1	1	1	0	0	0	0	1	1	0	0	0	0	0	0	0	0	0	0	0	0	0	0	0
K06024	0	1	1	0	0	0	0	1	0	1	0	0	1	1	0	0	0	1	1	0	0	0	1	1	1	0	0	1	0	0	0	0	0	0	0	0	0	0	0	0	0	0	0
K07463	0	1	0	1	0	1	1	1	0	1	0	0	0	0	0	1	1	0	0	1	0	1	0	0	1	0	1	0	0	0	0	0	0	0	0	0	0	0	0	0	0	0	0
K07566	0	0	0	1	0	0	1	1	2	0	0	0	1	1	1	1	0	0	0	0	0	0	0	0	0	1	1	1	0	0	1	1	1	0	0	0	0	1	1	0	1	0	0
K15634	0	1	1	1	0	0	0	0	0	1	1	0	1	0	1	1	1	0	0	0	0	0	0	0	1	0	1	1	0	0	0	0	0	0	0	0	0	0	0	0	0	0	0
K17759	1	1	1	0	0	0	0	0	0	1	1	0	0	0	1	0	0	0	1	0	1	0	1	0	2	0	0	0	1	1	0	1	1	3	0	0	0	1	0	1	1	0	1
K00294	1	1	0	0	1	0	0	1	0	0	1	0	1	1	1	0	0	0	1	0	1	0	0	0	1	0	1	0	1	0	0	0	0	0	0	0	0	0	0	0	0	0	0
K00858	0	0	1	1	0	1	1	0	1	0	0	0	1	1	0	1	1	0	0	1	0	1	0	0	0	0	0	2	0	1	1	2	2	2	0	0	2	2	1	2	1	0	2
K00956	1	0	0	0	1	0	1	1	1	0	1	0	1	1	0	0	0	0	1	0	0	0	1	0	0	1	0	1	1	0	0	0	0	0	0	0	0	0	0	0	0	0	0
K01955	1	0	1	0	1	1	0	0	0	0	1	1	1	0	0	0	0	1	1	1	0	0	1	1	0	0	0	0	1	0	0	0	0	0	0	0	0	0	0	0	0	0	0
K01956	1	0	1	0	1	1	0	0	0	0	1	1	1	0	0	0	0	1	1	1	0	0	1	1	0	0	0	0	1	0	0	0	0	0	0	0	0	0	0	0	0	0	0
K02428	0	2	0	1	1	0	1	0	1	0	1	0	0	2	1	0	0	0	0	0	0	0	0	0	0	1	1	1	0	0	1	1	1	1	0	0	0	0	0	1	1	0	1
K02864	0	0	0	0	0	1	1	0	0	1	1	0	0	1	1	1	0	1	0	1	0	1	0	0	1	1	1	0	0	0	0	0	0	0	1	0	0	0	0	0	0	0	0
K02885	0	0	1	0	0	0	1	1	1	1	0	0	1	1	0	1	1	0	0	0	1	0	0	0	1	0	1	1	0	1	1	1	1	1	1	1	1	1	1	1	0	1	1
K03817	0	1	1	0	0	1	0	0	0	1	0	1	1	0	0	1	1	0	1	1	0	1	0	1	1	0	0	0	0	0	0	0	0	0	0	0	0	0	0	0	0	0	0
K03857	1	0	0	0	1	1	0	0	0	0	0	0	1	0	1	1	0	1	1	0	1	1	1	0	1	0	0	0	1	0	0	0	0	0	0	0	0	0	0	0	0	0	0
K06870	0	0	0	0	0	1	0	1	0	1	1	0	1	0	1	1	1	0	0	1	0	1	0	0	1	1	1	0	0	1	1	1	1	1	1	1	0	1	1	1	1	1	1
K07386	1	1	0	0	1	0	0	0	0	0	0	0	0	0	1	1	1	1	0	0	2	1	1	0	0	0	1	0	1	1	1	1	2	1	1	0	1	1	0	1	0	1	1
K13821	0	0	1	0	0	1	1	0	1	1	0	1	0	0	0	0	0	1	0	1	0	1	1	1	0	1	0	1	0	0	0	0	0	0	0	0	0	0	0	0	0	0	0
K17830	0	0	0	0	0	0	2	2	1	0	1	0	0	1	1	0	0	0	1	0	0	0	1	0	1	0	0	2	0	0	0	0	0	0	0	0	0	0	0	0	0	0	0
K01142	2	1	0	0	1	0	0	0	0	0	0	1	1	0	1	0	1	0	1	1	0	1	1	0	0	1	0	0	1	1	1	1	1	1	1	1	1	1	1	1	2	1	1
K03307	0	1	1	0	1	1	1	0	0	1	0	1	0	1	0	0	0	0	0	1	1	1	0	1	0	1	1	0	0	0	0	0	0	0	0	0	0	0	0	0	0	0	0
K07130	1	1	1	0	1	1	0	0	0	0	0	1	0	0	0	1	1	0	1	1	0	1	1	1	0	0	0	0	1	0	0	0	0	0	0	0	0	0	0	0	0	0	0
K07178	0	0	1	1	0	1	1	0	1	0	1	1	0	1	1	0	0	1	0	1	0	0	0	1	0	0	1	1	0	1	0	1	1	1	1	1	1	1	1	0	0	1	1
K07477	1	1	0	0	1	0	1	1	0	2	1	0	0	0	0	0	0	1	1	0	1	0	1	0	0	1	0	0	1	0	0	0	0	0	0	0	0	0	0	0	0	0	0
K18532	1	1	0	1	1	0	0	1	1	0	1	0	0	0	1	0	1	0	1	0	1	0	1	0	0	0	1	0	1	1	1	1	1	1	1	1	1	1	0	1	1	1	1
K00059	0	1	2	2	0	0	2	0	0	0	1	0	0	2	2	0	0	2	0	0	0	0	0	0	1	0	0	0	0	1	1	1	1	1	1	0	0	1	0	1	1	0	1
K00326	1	1	0	1	0	1	0	0	0	1	0	1	0	0	1	0	0	0	0	1	0	1	1	1	1	1	1	0	1	0	0	0	0	0	0	0	0	0	0	0	0	0	0
K00973	0	1	2	0	0	0	1	0	2	0	0	1	0	1	0	0	0	0	0	0	0	0	0	0	1	1	2	2	1	2	2	1	1	2	1	0	2	3	1	2	3	1	1
K01714	0	1	1	1	1	1	0	0	0	0	0	1	0	0	0	1	1	0	1	1	0	1	1	1	0	0	1	0	1	1	1	1	1	0	0	1	1	1	0	1	1	0	2
K01715	1	2	0	0	1	1	0	0	1	0	0	0	1	1	0	0	0	0	1	1	1	0	1	0	0	0	1	1	1	0	0	0	0	0	0	0	0	0	0	0	0	0	0
K02982	0	0	1	1	0	1	1	0	1	1	0	1	0	1	0	1	1	0	0	1	0	1	0	1	0	0	1	1	0	1	1	1	1	1	0	0	1	1	1	1	1	1	1
K03538	0	1	1	0	0	1	0	0	1	0	1	1	0	1	0	0	0	1	0	1	1	1	1	1	1	0	0	1	0	0	0	0	0	0	0	0	0	0	0	0	0	0	0
K03704	0	1	1	1	1	1	0	0	1	0	0	1	1	0	0	0	0	1	0	1	0	1	1	1	1	0	0	1	0	0	0	0	0	0	0	0	0	0	0	0	0	0	0
K08176	1	1	1	0	1	1	0	0	0	1	0	0	1	0	0	0	0	1	1	1	1	1	1	1	0	0	0	0	1	0	0	0	0	0	0	0	0	0	0	0	0	0	0
K09150	0	0	1	0	1	1	1	0	0	0	1	1	1	0	1	1	1	1	0	1	0	1	0	1	1	0	0	0	0	0	0	0	0	0	0	0	0	0	0	0	0	0	0
K00031	1	1	1	0	1	1	1	0	0	1	0	1	1	0	1	0	0	0	1	1	1	1	1	0	0	0	0	0	1	0	0	0	0	0	0	0	0	0	0	0	0	0	0
K00966	1	0	0	0	1	0	2	1	1	0	2	0	0	1	0	0	0	2	0	0	0	0	1	0	1	0	1	1	1	1	1	1	1	1	1	0	1	1	1	1	1	2	1
K01007	1	0	0	1	0	0	0	0	1	0	1	3	0	0	0	3	1	0	0	1	0	0	0	1	0	1	0	1	1	1	0	1	2	1	1	1	1	1	1	1	1	1	1
K02881	0	0	0	1	1	1	1	1	1	1	1	0	1	1	0	1	1	0	0	0	1	0	0	0	1	1	0	1	0	0	1	1	1	1	1	1	1	1	1	1	0	1	1
K02996	1	0	0	0	1	0	1	1	1	0	0	1	0	0	0	1	1	1	1	1	1	1	0	1	0	0	0	1	1	0	0	1	0	1	1	0	1	1	1	0	0	1	0
K03718	1	2	0	0	1	0	1	0	1	1	0	0	1	1	0	0	2	0	1	0	0	0	1	0	1	0	0	1	1	0	0	0	0	0	0	0	0	0	0	0	0	0	0
K03843	1	1	1	0	1	1	0	1	0	1	0	1	1	0	0	0	1	1	1	1	0	0	0	0	0	2	0	0	1	0	0	0	0	0	0	0	0	0	0	0	0	0	0
K04802	1	1	1	0	1	0	0	1	1	0	0	0	1	0	1	1	1	1	1	0	0	0	1	0	0	0	1	1	1	1	1	1	1	1	1	1	1	1	1	1	1	1	1
K06168	1	1	1	0	1	1	0	1	0	1	0	0	1	1	1	1	1	0	0	1	1	0	1	0	0	0	0	0	1	0	0	0	0	0	0	0	0	0	0	0	0	0	0
K06921	0	0	3	3	2	0	0	0	1	0	0	0	1	0	0	0	1	1	1	0	0	0	1	0	0	2	0	0	0	0	0	0	0	0	0	0	0	0	0	0	0	0	0
K07050	1	1	1	0	0	1	0	0	0	1	1	1	2	1	0	1	0	0	1	0	1	0	1	0	0	0	1	0	1	0	0	1	1	0	0	0	0	0	0	1	1	0	1
K07668	0	1	1	0	1	1	0	0	0	0	1	1	1	0	0	1	1	0	0	1	1	1	1	1	0	1	1	0	0	0	0	0	0	0	0	0	0	0	0	0	0	0	0
K13993	0	0	2	0	1	1	0	0	0	1	0	1	1	0	0	1	1	1	1	1	0	1	0	1	0	0	1	0	1	0	0	1	1	0	0	0	0	0	0	1	1	0	1
K00074	1	1	0	0	1	1	1	0	2	0	0	0	1	1	0	0	0	0	1	1	1	1	1	0	0	0	1	1	1	0	0	0	0	0	0	0	0	0	0	0	0	0	0
K00817	1	1	1	1	2	1	0	0	0	0	0	1	1	0	0	0	0	1	1	1	1	1	1	1	0	0	0	0	1	0	0	0	0	0	0	0	0	0	0	0	0	0	0
K02964	1	1	1	0	1	0	1	0	1	0	1	1	1	0	1	0	0	0	1	1	1	1	0	0	1	0	0	1	1	0	0	0	0	0	0	0	0	0	0	0	0	0	0
K03050	0	1	0	1	0	0	1	0	1	1	1	1	1	0	1	1	1	1	0	0	1	0	0	1	1	0	1	1	0	0	0	0	0	0	0	0	0	0	0	0	0	0	0
K03609	2	1	0	0	2	1	0	0	0	1	1	0	0	0	0	0	0	1	1	1	1	1	0	0	0	0	2	0	2	1	1	1	1	1	1	1	1	1	1	1	3	1	1
K06878	1	1	1	0	1	1	0	0	0	1	0	1	1	0	0	1	1	1	1	1	0	1	1	0	1	0	0	0	1	1	1	1	1	1	1	2	1	1	0	1	1	0	1
K07254	0	2	1	0	0	1	0	0	0	2	0	1	1	0	0	2	1	1	0	1	0	1	0	1	2	0	0	0	0	0	0	0	0	0	0	0	0	0	0	0	0	0	0
K09120	1	1	1	0	1	0	1	1	1	1	1	1	0	0	1	0	0	0	1	0	1	0	1	0	1	0	0	1	1	0	0	0	0	0	0	0	0	0	0	0	0	0	0
K17758	0	1	0	1	1	1	1	1	1	0	0	1	1	1	0	0	0	1	0	1	0	1	0	1	0	1	1	1	0	1	1	1	1	1	2	1	1	1	1	1	1	1	1
K00948	1	1	1	1	1	1	1	0	0	0	0	1	1	1	0	1	1	0	1	1	0	1	1	0	0	0	1	0	1	0	0	0	0	0	0	0	0	0	0	0	0	0	0
K01597	0	1	1	0	0	1	1	1	0	0	0	1	0	2	1	0	1	1	0	1	0	1	1	0	1	1	2	0	0	0	0	0	0	0	0	0	0	0	0	0	0	0	0
K01975	1	1	1	1	0	0	0	1	1	1	1	1	0	0	0	0	0	1	1	1	0	0	1	1	1	0	1	1	1	1	0	1	0	1	0	0	0	0	0	0	0	0	0
K02890	1	0	1	1	0	1	1	0	1	1	1	1	0	1	0	1	0	0	1	1	0	1	0	1	0	0	1	1	1	0	0	0	0	0	0	0	0	0	0	0	0	0	0
K07636	0	1	1	1	1	1	1	0	0	0	1	1	0	0	0	0	1	1	0	1	1	1	1	1	1	1	1	0	0	0	0	0	0	0	0	0	0	0	0	0	0	0	0
K00116	1	1	1	0	1	1	0	0	1	1	0	1	1	1	0	0	0	0	1	1	1	1	1	0	0	1	1	1	1	1	2	1	1	1	0	1	1	1	1	1	2	0	1
K00869	0	1	1	0	0	1	0	1	0	0	1	1	0	2	1	1	1	1	0	1	0	1	1	1	1	1	1	0	0	0	0	0	0	0	0	0	0	0	0	0	0	0	0
K02954	1	0	1	0	1	1	0	0	1	1	0	1	0	0	0	1	0	1	1	1	1	1	1	1	1	1	0	1	1	0	0	0	1	1	1	0	0	1	0	1	0	0	1
K03055	1	1	0	0	1	1	1	1	0	1	1	0	1	0	1	0	1	1	1	1	0	1	1	0	1	1	0	0	1	0	0	1	1	1	0	1	1	1	1	1	0	0	1
K03432	1	0	1	0	0	1	0	1	1	0	0	1	1	1	1	1	1	0	1	1	0	1	0	1	0	1	1	1	1	1	1	1	1	1	1	1	1	1	1	1	1	1	1
K17686	2	1	1	0	1	0	1	1	1	0	0	0	1	1	0	0	0	1	1	1	0	0	0	1	1	1	1	1	1	0	2	0	1	1	0	0	1	1	0	0	1	0	1
K00759	1	0	1	2	1	0	1	1	1	0	1	1	0	1	0	1	1	0	1	0	1	0	1	1	0	0	1	1	1	0	0	0	0	0	0	0	0	0	0	0	0	0	0
K00926	1	1	1	1	1	0	1	0	0	1	1	1	1	1	1	0	0	1	0	0	1	0	1	1	1	1	1	0	1	0	0	0	0	0	0	0	0	0	0	0	0	0	0
K00957	1	0	0	1	1	0	1	1	1	1	1	0	1	1	1	0	0	1	1	0	1	0	1	0	1	1	1	1	1	1	1	1	1	1	1	0	0	1	1	1	1	0	0
K01681	1	1	1	0	1	1	1	0	1	1	0	1	1	0	1	0	0	0	1	1	1	1	1	0	0	1	1	1	1	1	3	1	1	2	0	1	1	1	1	1	1	0	1
K01784	1	1	1	1	0	2	3	1	1	0	0	0	1	1	0	1	1	0	0	0	0	0	0	0	1	1	1	1	1	1	0	0	2	0	0	0	0	1	0	2	1	0	1
K02003	1	1	0	2	1	1	1	0	1	0	0	0	0	1	1	1	1	0	1	1	1	1	1	0	0	0	1	1	1	0	0	0	0	0	0	0	0	0	0	0	0	0	0
K02004	1	1	0	2	1	1	0	0	1	0	0	0	1	1	1	1	1	0	1	1	1	1	1	0	0	0	1	1	1	0	0	0	0	0	0	0	0	0	0	0	0	0	0
K02895	1	1	1	1	1	0	1	1	1	1	1	1	1	0	0	0	0	1	1	0	1	0	1	1	1	0	0	1	1	0	1	1	1	1	1	0	1	1	1	1	0	1	1
K03626	0	1	1	1	0	0	1	1	0	1	0	1	1	1	0	1	1	1	1	1	0	1	1	1	1	0	1	0	1	0	0	0	0	0	0	0	0	0	0	0	0	0	0
K03769	0	1	1	1	1	0	1	0	0	1	0	1	1	1	1	1	1	1	0	1	0	1	1	1	1	0	1	0	1	1	0	1	1	1	0	1	0	1	1	1	1	0	1
K06981	1	2	1	0	1	1	0	1	0	1	1	1	1	0	1	2	0	0	1	0	0	0	1	1	0	1	1	0	1	0	0	0	0	0	0	0	0	0	0	0	0	0	0
K07151	1	0	2	0	1	1	0	1	1	2	0	1	0	1	1	0	1	0	0	1	1	0	1	0	1	1	0	1	1	0	0	0	0	0	0	0	1	0	0	0	0	1	0
K09003	1	1	1	0	1	1	1	0	0	1	1	1	0	0	0	1	1	1	1	1	1	1	1	1	0	0	1	0	1	1	1	1	1	0	0	0	0	0	1	1	1	0	0
K09141	1	1	1	1	1	0	1	0	0	1	1	0	1	0	1	1	1	1	1	0	1	1	1	0	1	0	1	0	1	0	0	0	0	0	0	0	0	0	0	0	0	0	0
K20215	0	1	1	1	1	1	1	1	1	0	1	1	1	1	0	1	0	1	0	1	0	1	1	1	0	0	1	1	0	0	0	0	1	1	0	0	1	0	1	1	1	0	1
K00694	1	1	0	0	1	1	1	0	1	1	1	1	1	1	0	0	0	0	1	1	0	1	1	1	1	1	1	1	1	0	0	0	0	0	0	0	0	0	0	0	0	0	0
K01151	0	0	1	1	0	1	1	1	1	1	1	1	1	1	1	1	1	1	0	1	0	1	0	0	1	1	1	1	0	0	0	0	0	0	0	0	0	0	0	0	0	0	0
K01535	1	1	1	2	1	0	0	1	1	0	0	1	1	1	0	1	1	1	1	0	0	0	1	1	0	1	1	1	1	1	1	1	1	1	1	1	1	1	1	1	1	1	1
K02933	0	1	1	1	0	1	1	1	1	0	1	1	1	1	0	1	1	0	0	1	1	1	0	1	1	1	1	1	0	0	0	1	1	1	1	1	1	1	1	1	0	1	1
K19784	1	1	1	0	1	1	0	1	2	0	0	1	1	0	0	1	1	1	1	1	1	0	1	0	1	0	1	1	1	1	1	1	1	1	1	1	1	1	1	1	1	1	1
K00772	1	1	1	1	1	0	0	1	1	1	1	1	1	1	0	1	1	0	1	0	1	0	1	1	1	0	1	1	1	0	0	0	0	0	0	0	0	0	0	0	0	0	0
K02915	0	1	1	0	1	0	0	0	1	2	1	1	1	1	1	1	0	1	1	1	1	1	0	0	1	1	1	1	1	0	0	0	0	0	0	0	0	0	0	0	0	0	0
K06929	1	1	1	0	1	0	1	1	1	1	1	1	1	1	0	1	1	0	1	0	1	0	1	1	1	0	1	1	1	1	0	1	1	1	1	1	1	1	1	1	1	1	1
K06990	1	1	1	1	1	0	0	1	1	1	1	1	1	0	1	0	1	1	1	0	1	0	1	1	1	0	1	1	1	0	0	0	0	0	0	0	0	0	0	0	0	0	0
K00027	1	1	0	1	1	0	1	1	0	1	1	0	1	1	1	1	1	1	1	1	1	1	1	0	1	1	1	0	1	1	1	1	1	1	1	0	0	0	1	1	2	1	1
K00240	1	1	1	1	1	1	1	1	1	1	0	1	1	1	1	0	0	0	1	1	1	1	1	0	0	1	1	1	1	1	1	1	1	2	1	1	1	1	1	1	2	0	1
K00333	1	1	1	1	1	1	0	1	1	1	1	0	1	1	1	0	0	1	1	1	1	1	1	0	1	0	1	1	1	0	2	1	1	2	0	1	0	1	1	1	1	1	1
K00337	1	1	1	1	1	1	1	1	1	1	1	1	1	1	0	0	0	0	1	0	1	0	1	1	1	1	1	1	1	0	2	1	1	2	0	1	0	1	1	1	1	1	1
K00626	1	1	0	0	1	1	1	1	2	0	0	0	1	2	0	1	1	0	1	1	1	1	1	0	0	1	2	1	1	0	0	0	0	0	0	0	0	0	0	0	0	0	0
K01494	1	1	1	0	1	1	1	0	0	1	1	0	1	0	1	1	1	1	1	1	2	1	1	0	1	1	1	0	1	2	2	2	2	2	2	2	2	2	1	2	1	2	1
K02523	0	2	0	1	1	1	2	0	2	0	1	0	1	1	0	1	1	2	0	1	0	1	0	0	1	0	2	2	0	0	0	0	0	0	0	0	0	0	0	0	0	0	0
K02986	0	1	1	1	1	1	1	0	1	1	1	1	1	1	1	0	1	1	0	1	1	1	1	0	1	1	1	1	0	1	1	1	1	1	1	1	1	1	1	1	1	1	1
K02991	1	1	1	1	1	0	1	0	1	1	1	0	1	1	1	1	1	1	0	1	1	1	1	0	1	1	0	1	1	1	0	1	1	1	1	1	1	0	1	1	1	1	1
K03798	1	0	1	0	1	0	1	1	2	1	1	0	0	1	1	0	2	2	1	0	1	0	1	0	1	0	1	2	1	0	1	1	1	1	0	0	1	1	1	1	1	1	1
K04564	1	1	1	0	1	1	0	1	1	1	1	1	1	1	0	1	1	1	1	1	0	0	1	1	1	1	0	1	1	1	1	1	1	1	1	1	1	1	2	1	1	1	1
K10844	1	1	1	0	1	0	0	0	1	2	0	1	1	1	0	1	1	1	1	1	1	1	1	1	1	0	1	1	1	1	2	1	1	1	0	1	0	1	1	1	2	0	0
K17815	0	1	1	0	1	1	0	1	1	1	0	1	1	1	1	0	1	1	1	1	1	0	1	1	1	1	1	1	1	0	0	0	0	0	0	0	0	0	0	0	0	0	0
K00162	1	1	1	1	1	1	1	0	1	1	0	1	1	1	1	1	1	1	0	1	1	0	1	1	1	0	1	1	1	0	0	0	0	0	0	0	0	0	0	0	0	0	0
K00798	1	1	1	1	1	1	1	1	1	1	1	1	1	0	1	0	0	1	1	0	1	1	1	1	1	0	1	1	1	1	1	1	1	0	1	1	0	0	1	0	0	0	1
K00939	0	1	1	0	1	1	0	1	1	1	1	1	1	0	1	1	1	1	1	1	1	1	1	0	1	1	1	1	1	0	0	0	0	0	0	0	0	0	0	0	0	0	0
K01679	2	1	1	1	1	1	1	1	1	1	0	1	1	1	1	0	0	0	1	1	1	1	1	0	0	1	1	1	1	0	0	0	0	0	0	0	1	0	0	0	0	0	0
K02921	1	1	1	1	1	1	1	0	0	1	1	1	1	1	1	1	1	1	1	1	1	1	1	1	1	0	0	0	1	0	0	0	0	0	0	0	0	0	0	0	0	0	0
K02946	1	1	1	1	1	1	1	0	1	1	0	1	1	1	1	0	0	1	0	1	1	1	1	1	1	1	1	1	1	1	1	1	1	1	1	1	1	1	0	1	1	1	1
K02984	0	1	1	0	1	1	1	1	1	1	1	1	1	1	0	0	1	1	1	1	1	1	1	1	1	1	0	1	1	0	0	0	0	0	0	0	0	0	0	0	0	0	0
K02992	1	0	1	1	1	1	1	1	0	1	1	1	0	1	1	1	1	1	1	1	0	1	1	1	1	1	1	0	1	1	1	1	1	1	1	1	1	1	1	1	1	1	1
K03330	1	1	1	0	1	1	1	1	1	1	1	0	1	1	1	1	1	0	1	1	1	0	1	0	1	1	1	1	1	1	1	1	1	1	1	1	1	1	1	1	1	1	0
K03386	1	1	1	1	1	1	0	2	1	1	1	0	1	1	0	2	1	1	1	1	0	0	1	0	1	1	0	1	1	1	1	1	1	2	0	1	1	1	1	1	1	1	1
K03433	0	1	1	1	1	1	1	1	1	1	1	0	1	1	0	0	1	1	1	1	1	1	1	0	1	1	1	1	1	1	1	1	1	1	1	1	1	1	1	1	2	1	1
K03564	1	1	1	1	1	1	1	0	0	1	0	1	1	1	1	0	1	2	1	1	1	1	0	1	1	1	1	0	1	1	1	1	1	1	1	1	1	1	1	1	1	1	1
K04069	1	1	1	1	1	0	0	1	1	1	1	1	1	1	1	1	1	1	1	0	1	0	1	1	1	1	0	1	1	0	0	0	0	0	0	0	0	0	0	0	0	0	0
K07043	1	1	1	1	1	0	2	1	1	1	1	1	1	1	0	1	0	1	1	0	1	0	1	0	1	1	1	1	1	0	0	0	0	0	0	0	0	0	0	0	0	0	0
K07561	1	1	1	0	1	1	1	1	1	1	1	1	1	1	1	1	1	1	0	1	1	1	1	0	1	0	1	0	1	1	1	1	1	1	1	0	2	1	1	1	1	1	1
K13798	1	1	1	0	1	1	0	2	1	1	0	1	1	1	1	1	1	1	1	1	1	0	1	1	0	1	0	1	1	0	1	0	0	0	0	0	1	0	0	0	0	1	0
K00174	0	1	1	0	1	1	1	1	1	1	1	1	1	2	0	0	0	1	1	1	0	1	1	1	1	1	2	1	1	1	2	1	1	1	1	0	1	1	1	1	0	1	1
K00239	2	1	1	1	1	1	1	1	1	1	0	1	1	1	1	0	1	0	1	1	1	1	1	0	0	1	1	1	1	1	1	1	1	2	1	1	1	1	1	1	2	0	1
K00338	1	1	0	1	1	1	1	0	1	1	1	1	1	1	1	0	0	1	1	1	1	1	1	1	1	1	1	1	1	0	2	1	1	2	0	1	0	1	1	1	1	1	1
K00555	1	1	1	1	1	1	1	0	1	1	1	1	1	1	1	1	1	1	1	1	1	0	1	0	1	1	1	0	1	1	1	1	1	1	1	1	1	1	1	1	1	1	1
K00627	1	1	1	1	1	1	1	1	1	1	0	1	1	1	0	2	1	1	0	1	1	0	1	1	1	0	1	1	1	0	0	0	0	0	0	0	0	0	0	0	0	0	0
K01611	1	1	1	1	1	1	1	2	1	1	1	0	1	1	0	0	1	1	0	1	1	0	1	1	1	0	2	1	1	1	1	1	1	1	1	1	1	1	2	1	1	1	1
K02120	1	1	1	1	1	0	1	1	0	1	1	1	0	1	1	1	1	1	1	1	1	1	1	1	1	1	1	0	1	0	0	0	0	0	0	0	0	1	0	0	0	0	0
K02866	1	1	1	1	1	1	1	1	1	1	1	1	0	1	1	1	1	1	0	1	1	1	1	0	1	1	1	0	1	1	1	1	1	1	1	1	1	1	1	1	1	1	1
K02883	1	1	1	1	1	1	1	0	1	1	1	0	0	1	1	1	1	1	1	1	1	1	1	0	1	1	1	1	1	0	0	0	0	0	0	0	0	0	0	0	0	0	0
K02956	0	1	1	1	1	1	1	1	1	0	1	1	1	1	1	0	1	1	1	1	0	1	1	1	1	1	1	1	1	1	1	1	1	1	1	1	1	1	1	1	1	1	1
K03007	1	1	1	1	1	0	1	1	0	1	0	1	1	1	1	1	1	1	1	1	1	1	1	1	1	1	1	0	1	0	0	0	0	0	0	0	0	0	0	0	0	0	0
K03237	1	1	1	0	1	1	0	0	1	1	1	1	1	1	1	1	1	1	0	1	1	1	1	1	1	1	1	1	1	0	0	0	0	0	0	0	1	0	0	0	0	0	0
K03264	1	1	1	1	1	1	1	1	0	1	1	1	1	0	1	1	1	1	1	1	1	1	1	1	1	0	1	0	1	0	0	0	0	0	0	0	0	0	0	0	0	0	0
K03294	2	1	1	1	1	0	1	1	0	0	2	1	2	1	1	1	1	1	0	0	1	0	1	1	0	2	1	0	1	0	0	0	0	0	0	0	0	0	0	0	0	0	0
K03627	1	1	1	1	1	1	0	1	1	1	1	1	1	1	1	1	1	1	1	1	1	1	1	1	1	0	0	0	1	1	1	1	1	1	1	0	1	1	1	1	1	1	1
K03799	1	1	1	1	1	1	1	1	1	1	1	1	1	1	0	0	0	1	1	0	1	1	1	1	1	1	1	1	1	1	0	1	0	1	0	1	2	1	1	1	1	1	1
K05896	1	1	1	0	1	1	0	1	1	1	1	0	1	1	1	1	1	1	1	0	1	1	1	1	1	1	1	1	1	0	0	0	0	0	0	1	0	0	0	0	0	0	0
K09482	1	1	1	1	1	1	1	1	1	1	1	0	1	1	1	1	1	0	1	1	1	0	1	0	1	1	1	1	1	1	1	1	1	1	1	1	1	1	1	1	1	1	0
K10725	1	1	1	1	1	1	1	0	1	0	1	1	1	1	1	1	1	1	1	1	1	1	1	0	0	1	1	1	1	1	1	1	1	3	1	0	1	1	1	1	1	1	1
K14260	1	1	1	1	1	1	1	1	1	1	1	1	1	0	0	0	1	0	0	1	1	1	1	1	1	1	2	1	1	0	0	0	0	0	0	0	0	0	0	0	0	0	0
K00161	1	1	1	1	1	1	1	0	1	1	0	1	1	1	1	2	2	1	0	1	1	0	1	1	1	0	1	1	1	0	0	0	0	0	0	0	0	0	0	0	0	0	0
K00175	1	1	1	0	1	1	1	1	1	1	1	1	1	2	0	0	0	1	1	1	0	1	1	1	1	1	2	1	1	1	1	1	1	2	1	0	0	1	1	1	1	2	1
K00611	1	1	1	1	1	1	1	0	1	1	1	1	1	1	1	0	0	1	1	1	1	1	1	1	1	1	1	1	1	0	0	0	0	0	0	0	0	0	0	0	0	0	0
K02334	1	1	1	1	1	1	1	0	1	1	1	1	1	1	1	0	1	1	1	1	0	1	1	1	1	1	1	1	1	1	1	1	1	2	0	1	1	1	1	1	1	1	0
K02346	1	1	1	1	1	1	1	0	1	1	1	1	1	1	1	0	1	1	1	0	1	1	1	1	1	1	1	1	1	0	0	0	0	0	0	0	0	0	0	0	0	0	0
K02868	1	1	1	1	1	0	1	0	1	1	1	1	1	1	0	1	1	1	1	1	1	1	1	1	1	1	1	1	1	0	0	0	0	0	0	0	0	0	0	0	0	0	0
K02874	1	1	1	0	1	1	0	1	1	1	1	1	1	1	0	1	1	1	1	1	1	1	1	1	1	1	1	1	1	0	1	1	1	1	1	1	1	1	1	1	0	1	1
K02948	1	1	1	1	1	1	1	0	1	1	1	1	1	1	1	0	1	1	1	1	1	1	1	0	1	1	1	1	1	1	1	1	1	1	1	1	1	1	1	1	1	1	1
K02988	1	1	1	1	1	1	1	1	1	1	1	0	1	1	1	1	1	0	1	1	1	1	1	0	1	1	1	1	1	1	1	1	1	1	1	1	1	1	1	1	0	1	1
K03072	1	1	1	0	1	1	1	1	1	1	1	1	1	1	1	1	1	1	1	1	0	0	1	1	1	1	1	1	1	1	1	1	1	1	1	1	1	1	1	1	3	1	1
K03074	1	1	1	0	1	1	1	1	1	1	1	1	1	1	1	1	1	1	1	1	0	0	1	1	1	1	1	1	1	0	0	0	0	0	0	1	0	0	0	0	0	0	0
K03593	1	1	1	1	1	1	1	0	0	1	1	1	1	1	1	1	1	1	1	1	1	1	1	1	1	1	1	0	1	1	1	1	1	1	1	1	1	1	0	1	1	1	1
K03679	1	1	1	1	1	1	1	1	0	1	1	1	1	1	1	1	1	1	1	1	1	1	1	1	1	1	0	0	1	1	1	1	1	1	1	1	1	1	1	1	1	1	1
K04800	0	1	1	1	1	1	1	1	1	1	1	1	1	1	1	1	1	1	0	1	1	1	1	1	1	1	1	1	0	0	0	0	0	0	0	0	0	0	0	0	0	0	0
K07159	1	1	1	0	1	1	0	1	1	1	1	1	1	1	1	1	1	1	0	1	1	1	1	1	1	1	1	1	1	0	0	0	0	0	0	0	0	0	0	0	0	0	0
K07457	1	1	1	1	1	1	1	0	1	1	1	1	1	1	0	1	1	1	1	0	1	1	1	1	1	1	1	1	1	0	0	0	0	0	0	0	0	0	0	0	0	0	0
K08851	1	1	1	1	1	1	1	1	1	1	1	1	0	0	1	1	0	1	1	1	1	1	1	1	1	1	1	1	1	1	1	1	1	1	1	1	1	1	1	1	1	1	1
K09129	1	0	1	1	1	1	1	1	1	1	1	0	1	1	0	1	1	1	1	1	1	1	1	1	1	1	1	1	1	1	1	1	1	1	1	0	0	1	2	0	1	0	0
K09716	1	1	1	1	1	1	1	1	1	1	1	1	1	0	1	1	0	1	1	1	1	1	1	1	1	0	1	1	1	0	0	0	0	0	0	0	0	0	0	0	0	0	0
K15449	1	1	1	1	1	1	1	1	1	0	1	1	1	0	0	1	1	1	1	1	1	1	1	1	1	1	1	1	1	0	0	0	0	0	0	0	0	0	0	0	0	0	0
K00331	1	1	1	1	1	1	1	1	1	1	1	1	1	1	1	0	0	1	1	1	1	1	1	1	1	1	1	1	1	1	1	1	1	2	0	1	0	1	1	1	1	0	1
K00341	1	1	1	1	1	1	1	1	1	1	1	1	1	1	1	0	0	1	1	1	1	1	1	1	1	1	1	1	1	1	1	1	1	1	1	0	1	1	1	1	1	1	2
K00342	1	1	1	1	1	1	1	1	1	1	1	1	1	1	1	0	0	1	1	1	1	1	1	1	1	1	1	1	1	1	1	1	1	1	1	0	1	1	1	1	1	1	2
K00343	1	1	1	1	1	1	1	1	1	1	1	1	1	1	1	0	0	1	1	1	1	1	1	1	1	1	1	1	1	2	1	1	1	1	1	0	1	1	1	1	1	1	2
K00823	1	1	1	2	1	1	0	1	1	1	1	1	1	1	1	0	0	1	1	1	1	1	2	0	1	1	1	1	1	0	0	0	0	0	0	0	0	0	0	0	0	0	0
K01262	1	1	1	1	1	1	1	1	1	1	1	1	1	1	1	1	1	1	1	1	1	0	1	0	1	1	1	1	1	0	0	0	0	0	0	0	0	0	0	0	0	0	0
K01265	1	1	1	1	1	1	1	1	1	1	1	1	1	1	1	1	1	1	1	1	1	1	1	0	1	0	1	1	1	1	1	1	1	1	1	1	1	0	1	1	1	1	1
K01515	0	2	1	2	1	0	2	0	1	0	1	1	1	3	1	1	0	1	0	1	1	1	1	0	0	1	3	1	0	0	1	0	1	0	1	1	1	0	1	0	0	0	1
K01889	1	1	1	1	1	1	1	1	1	1	1	1	1	0	1	0	1	1	1	1	1	1	1	1	1	1	1	1	1	1	1	1	1	1	1	1	1	1	1	1	1	1	1
K01937	1	1	1	1	1	1	1	0	1	1	1	1	2	1	1	0	0	1	1	1	1	1	1	1	1	1	1	1	1	1	1	1	1	1	1	1	1	1	1	1	1	1	1
K02319	1	1	1	1	1	1	1	1	1	1	1	1	1	1	1	1	1	1	1	1	1	0	1	0	1	1	1	1	1	1	1	1	1	1	1	1	1	1	1	1	2	1	1
K02683	1	1	1	1	1	1	1	1	1	1	1	1	1	1	1	0	1	1	1	1	1	1	1	0	1	1	1	1	1	0	0	0	0	0	0	0	0	0	0	0	0	0	0
K02906	1	1	1	1	1	0	1	1	1	1	1	1	1	1	1	1	0	1	1	1	1	1	1	1	1	1	1	1	1	1	0	1	1	1	1	1	1	1	1	1	1	1	1
K02907	1	1	1	1	1	1	1	1	1	1	1	1	1	1	1	1	1	1	1	1	0	0	1	1	1	1	1	1	1	2	1	1	1	1	1	1	1	1	1	1	0	1	1
K02908	1	1	1	1	1	1	0	1	1	1	1	1	1	1	1	1	1	1	1	1	1	1	1	1	1	1	0	1	1	0	0	0	0	0	0	0	0	0	0	0	0	0	0
K02961	1	1	1	1	1	1	1	1	1	1	1	1	1	0	0	1	1	1	1	1	1	1	1	1	1	1	1	1	1	0	0	0	1	0	0	0	1	0	0	1	0	1	1
K02979	1	1	1	1	1	1	1	0	1	1	1	1	1	1	1	1	1	1	1	1	1	1	1	1	1	1	0	1	1	1	1	1	1	1	1	1	1	1	1	1	1	1	1
K03044	1	1	1	1	1	1	1	0	1	1	1	1	1	1	1	1	1	1	1	1	1	0	1	1	1	1	1	1	1	1	1	1	1	1	1	1	0	1	1	1	1	0	0
K03124	1	1	1	1	1	1	1	1	1	1	1	0	1	1	1	1	1	1	1	1	1	1	1	0	1	1	1	1	1	1	2	1	1	1	1	1	2	1	1	1	1	1	1
K03151	1	1	1	1	1	1	1	1	1	1	1	1	1	1	1	0	1	1	1	1	0	1	1	1	1	1	1	1	1	1	2	1	1	1	1	1	1	1	1	1	1	1	0
K03242	1	1	1	1	1	1	1	1	1	1	1	0	1	1	1	1	1	1	1	1	1	1	1	0	1	1	1	1	1	1	2	1	1	1	1	1	1	1	1	1	1	1	1
K03243	1	1	1	1	1	1	1	0	1	1	1	1	1	1	1	1	1	1	1	1	1	0	1	1	1	1	1	1	1	1	1	1	1	1	1	1	1	1	2	1	1	1	1
K03265	1	1	1	1	1	1	1	1	1	1	1	1	1	1	1	0	1	1	1	1	1	1	1	0	1	1	1	1	1	1	1	1	1	1	1	1	1	1	1	1	1	1	1
K04795	1	1	1	0	1	1	1	1	1	1	1	1	1	0	1	1	1	1	1	1	1	1	1	1	1	1	1	1	1	1	1	1	1	1	1	1	0	1	1	1	1	0	1
K06869	1	1	1	1	1	1	1	0	1	1	1	1	1	1	1	1	1	1	1	1	1	1	1	1	1	1	0	1	1	0	0	0	0	0	0	0	0	0	0	0	0	0	0
K06942	1	1	1	2	1	1	0	0	1	1	1	1	1	1	1	0	1	1	1	1	1	1	1	1	1	1	1	1	1	1	1	1	1	0	1	1	1	1	1	1	1	1	1
K07442	0	1	1	1	1	1	1	1	1	1	1	1	1	1	1	0	1	1	1	1	1	1	1	1	1	1	1	1	1	1	1	1	1	1	1	1	1	1	1	1	1	1	1
K07558	1	1	1	1	1	1	1	1	1	1	1	1	1	1	1	1	1	1	1	1	1	0	1	1	1	1	1	0	1	0	0	1	0	1	1	1	1	0	0	1	1	0	0
K07572	0	1	1	1	1	1	1	1	1	1	1	1	1	1	1	0	1	1	1	1	1	1	1	1	1	1	1	1	1	1	1	0	1	0	1	1	1	1	1	1	1	1	1
K10747	1	1	1	1	1	1	1	1	1	1	1	0	1	1	1	1	1	1	1	1	1	1	1	0	1	1	1	1	1	1	1	1	1	1	1	0	1	1	1	1	1	1	2
K14564	1	1	1	1	1	1	1	1	1	0	1	1	1	1	1	1	1	1	1	1	0	1	1	1	1	1	1	1	1	0	1	1	1	0	1	1	1	1	1	1	1	1	1
K15429	1	1	1	1	1	1	1	1	1	1	1	1	1	0	1	1	1	1	1	0	1	1	1	1	1	1	1	1	1	1	1	1	1	0	1	1	1	1	1	1	1	1	1
K19664	1	1	1	1	1	1	1	0	1	1	1	1	1	1	1	0	1	1	1	1	1	1	1	1	1	1	1	1	1	0	0	0	0	0	0	0	0	0	0	0	0	0	0
K00261	1	1	1	1	1	1	1	1	1	1	1	1	1	1	1	1	1	1	1	1	1	1	1	0	1	1	1	1	1	0	0	0	0	0	0	0	0	0	0	0	0	0	0
K00384	1	1	1	1	1	1	1	1	1	1	1	1	1	1	1	1	1	1	1	0	1	1	1	1	1	1	1	1	1	2	2	2	2	2	2	2	2	2	2	2	3	2	1
K00567	1	1	1	1	1	1	1	0	1	1	1	1	1	1	1	1	1	1	1	1	1	1	1	1	1	1	1	1	1	0	0	1	1	1	1	0	1	1	1	0	0	1	1
K00789	1	1	1	1	1	1	1	1	1	1	1	1	1	1	1	1	1	1	1	1	1	0	1	1	1	0	1	2	1	1	1	1	1	1	1	1	1	1	1	1	1	1	1
K01409	1	1	1	1	1	1	1	1	1	1	1	1	0	1	1	1	1	1	1	1	1	1	1	1	1	1	1	1	1	1	1	1	1	1	1	1	1	1	1	1	1	1	1
K01647	1	2	1	0	1	2	1	0	2	1	0	1	1	1	1	0	0	0	1	1	1	2	2	0	0	1	3	1	1	1	1	1	1	2	1	1	0	1	1	1	1	1	1
K01823	1	1	1	1	1	1	0	1	2	2	1	1	1	1	1	1	1	1	1	1	0	1	1	1	1	1	1	0	1	0	0	0	0	0	0	0	0	0	0	0	0	0	0
K01873	1	1	1	1	1	1	1	1	1	1	1	1	1	1	1	0	1	1	1	1	1	1	1	1	1	1	1	1	1	1	2	1	1	1	1	1	1	1	1	1	1	1	1
K01880	1	1	1	1	1	1	1	1	1	1	1	1	1	1	1	1	1	1	1	1	0	1	1	1	1	1	1	1	1	1	1	1	1	1	1	1	1	1	1	1	1	1	1
K01890	1	1	1	1	1	1	1	1	1	1	1	1	1	1	1	0	1	1	1	1	1	1	1	1	1	1	1	1	1	1	1	1	1	1	1	0	1	1	1	1	1	1	1
K02347	1	1	1	1	1	1	1	0	1	1	1	1	1	1	1	1	1	1	1	1	1	1	1	1	1	1	1	1	1	1	1	1	1	1	1	1	1	1	1	1	1	1	1
K02469	1	1	1	1	1	1	1	0	1	1	1	1	1	1	1	1	1	1	1	1	1	1	1	1	1	1	1	1	1	0	0	0	0	0	0	0	0	0	0	0	0	0	0
K02601	1	1	1	1	1	1	1	1	1	1	1	1	1	1	1	1	1	1	1	0	1	1	1	1	1	1	1	1	1	1	1	1	1	1	1	1	0	1	0	1	1	1	1
K02863	1	1	1	1	1	1	1	1	1	1	1	1	1	1	1	1	1	1	0	1	1	1	1	1	1	1	1	1	1	0	0	0	0	0	0	0	0	1	0	0	0	0	0
K02867	1	1	1	1	1	1	1	1	1	1	1	1	1	1	1	1	1	1	1	0	1	1	1	1	1	1	1	1	1	1	1	1	1	1	1	1	1	1	0	1	1	1	1
K02877	1	1	1	1	1	1	1	1	1	1	1	1	1	1	1	1	1	0	1	1	1	1	1	1	1	1	1	1	1	1	1	1	1	1	1	1	1	1	1	1	1	1	1
K02936	1	1	1	1	1	1	1	0	1	1	1	1	1	1	1	1	1	1	1	1	1	1	1	1	1	1	1	1	1	0	0	0	0	0	0	1	1	0	0	0	0	1	0
K02950	1	1	1	1	1	0	1	1	1	1	1	1	1	1	1	1	1	1	1	1	1	1	1	1	1	1	1	1	1	1	1	1	1	1	1	1	1	1	1	1	1	1	1
K02994	1	1	1	1	1	1	1	1	1	1	1	1	1	1	0	1	1	1	1	1	1	1	1	1	1	1	1	1	1	0	1	1	1	1	1	1	1	1	1	1	0	1	1
K03041	1	1	1	1	1	1	1	1	1	1	1	1	1	1	1	1	1	1	1	1	1	0	1	1	1	1	1	1	1	2	1	1	1	1	1	1	2	1	1	1	1	1	1
K03042	1	1	1	1	1	1	1	1	1	1	1	1	1	1	1	1	1	1	1	1	1	0	1	1	1	1	1	1	1	1	1	1	1	1	1	1	1	1	1	1	1	1	1
K03047	1	1	1	1	1	1	1	1	1	1	1	1	0	1	1	1	1	1	1	1	1	1	1	1	1	1	1	1	1	0	0	0	1	0	0	1	0	1	1	1	1	0	1
K03076	1	1	1	1	1	1	1	1	1	1	1	1	1	1	1	1	1	1	1	1	1	1	1	0	1	1	1	1	1	2	1	1	1	1	1	1	1	1	1	1	1	1	1
K03106	1	1	1	1	1	1	1	0	1	1	1	1	1	1	1	1	1	1	1	1	1	1	1	1	1	1	1	1	1	0	1	1	1	1	1	1	1	1	1	1	1	1	1
K03110	1	1	1	0	1	1	1	1	1	1	1	1	1	1	1	1	1	1	1	1	1	1	1	1	1	1	1	1	1	0	1	1	1	1	1	1	1	1	1	1	1	1	1
K03113	1	1	1	0	1	1	1	1	1	1	1	1	1	1	1	1	1	1	1	1	1	1	1	1	1	1	1	1	1	1	2	1	1	1	1	1	1	1	1	1	1	1	0
K03168	1	1	1	1	1	1	1	1	1	1	1	1	1	1	1	0	1	1	1	1	1	1	1	1	1	1	1	1	1	1	2	1	1	1	1	0	1	1	1	1	1	1	0
K03236	1	1	1	1	1	1	1	1	1	1	1	1	1	1	1	1	1	1	1	1	1	1	1	0	1	1	1	1	1	1	1	1	1	1	1	1	1	1	1	1	1	1	1
K03238	1	1	1	1	1	1	1	1	1	1	1	1	1	1	1	1	1	1	1	1	1	1	1	0	1	1	1	1	1	1	1	1	1	1	1	1	1	1	1	1	1	1	1
K03424	1	1	1	2	1	1	0	1	1	1	1	1	1	1	1	1	1	1	1	1	1	1	1	0	1	1	1	1	1	1	1	1	1	1	1	1	1	1	1	1	1	1	1
K03470	1	1	2	1	1	1	1	0	1	1	1	1	1	1	1	1	1	1	1	1	1	1	1	0	1	1	1	1	1	1	1	1	1	1	1	1	1	1	1	1	1	1	1
K03622	1	1	1	1	1	1	1	1	1	1	1	1	1	1	1	1	1	1	1	1	1	1	1	0	1	1	1	1	1	1	1	1	1	1	1	1	1	1	1	1	0	1	1
K03660	1	1	1	1	1	1	1	1	1	1	1	1	1	1	1	1	1	1	1	1	0	1	1	1	1	1	1	1	1	0	0	0	0	0	0	0	0	0	0	0	0	0	0
K03671	1	1	1	1	1	1	1	0	1	1	1	1	1	1	1	1	1	1	1	1	1	1	1	1	1	1	1	1	1	1	2	1	1	1	1	1	2	1	1	1	0	2	1
K03687	0	1	1	2	1	1	0	1	1	1	1	1	1	1	1	1	1	1	1	1	1	1	1	1	1	1	1	1	1	0	1	1	0	1	1	0	1	1	1	1	1	1	1
K04483	1	1	1	1	1	1	1	1	1	1	1	1	1	1	1	1	1	1	0	1	1	1	1	1	1	1	1	1	1	1	1	1	1	1	1	1	1	1	1	1	1	1	1
K04488	1	2	1	1	1	1	0	1	1	1	1	1	2	0	1	1	1	1	1	1	1	1	1	0	1	1	1	1	1	1	1	1	1	2	1	0	1	1	0	1	1	0	1
K04799	1	1	1	1	1	1	1	1	1	1	1	1	1	1	1	1	1	1	1	1	1	1	1	1	1	1	1	0	1	1	1	1	1	1	1	1	1	0	1	1	1	1	1
K06176	1	1	1	1	1	1	1	1	1	1	1	1	1	1	1	1	1	1	1	1	0	1	1	1	1	1	1	1	1	1	2	1	1	2	1	1	0	1	0	1	1	1	0
K06965	1	1	1	1	1	1	1	1	1	1	1	1	1	0	1	1	1	1	1	1	1	1	1	1	1	1	1	1	1	0	1	0	1	2	0	0	0	0	0	1	2	0	1
K08975	1	1	1	1	1	1	1	2	1	1	1	1	1	1	1	1	1	1	1	1	1	1	1	0	1	1	0	1	1	0	0	0	0	0	0	0	0	0	0	0	0	0	0
K17105	1	1	1	1	1	1	1	1	1	1	1	1	1	1	0	1	1	1	1	1	1	1	1	1	1	1	1	1	1	0	0	0	0	0	0	0	0	0	0	0	0	0	0
K00806	1	1	1	1	1	1	1	1	1	1	1	1	1	1	1	1	1	2	1	1	1	1	1	0	1	1	1	1	1	0	0	0	0	0	0	0	0	0	0	0	0	0	0
K00826	1	1	1	1	1	1	1	1	1	1	1	1	1	1	1	1	1	1	1	1	1	1	1	1	1	1	1	1	1	0	0	0	0	0	0	0	0	0	0	0	0	0	0
K01170	1	1	1	1	1	1	1	1	1	1	1	1	1	1	1	1	1	1	1	1	1	1	1	1	1	1	1	1	1	1	1	1	1	1	1	1	1	1	1	1	1	1	1
K01480	1	1	1	0	1	2	1	2	1	1	1	1	1	0	1	1	1	1	1	2	1	1	1	0	1	1	1	1	1	1	1	1	1	1	1	0	1	1	1	1	1	1	2
K01733	1	1	1	3	1	1	1	1	2	1	1	1	1	1	1	0	0	1	1	1	1	1	1	0	1	1	1	1	1	0	0	0	0	0	0	0	0	0	0	0	0	0	0
K01885	1	1	1	1	1	1	1	1	1	1	1	1	1	1	1	1	1	1	1	1	1	1	1	1	1	1	1	1	1	1	1	1	1	1	1	1	1	1	1	1	1	1	1
K02117	1	1	1	1	1	1	1	1	1	1	1	1	1	1	1	1	1	1	1	1	1	1	1	1	1	1	1	1	1	1	3	1	1	1	1	1	1	1	2	1	1	1	1
K02118	1	1	1	1	1	1	1	1	1	1	1	1	1	1	1	1	1	1	1	1	1	1	1	1	1	1	1	1	1	1	2	1	1	1	1	1	1	1	1	1	1	1	1
K02123	1	1	1	1	1	1	1	1	1	1	1	1	1	1	1	1	1	1	1	1	1	1	1	1	1	1	1	1	1	1	2	1	1	1	1	1	1	1	1	1	1	1	1
K02470	2	1	1	1	1	1	1	0	1	1	1	1	1	1	1	1	1	1	1	1	1	1	1	1	1	1	1	1	1	0	0	0	0	0	0	0	0	0	0	0	0	0	0
K02493	1	1	1	1	1	1	1	0	2	1	1	0	1	1	1	1	1	1	1	1	1	1	1	1	1	1	1	2	1	1	1	1	1	1	1	1	1	1	1	1	1	1	1
K02503	1	2	2	0	1	1	0	1	1	2	0	2	1	1	1	1	1	2	1	0	1	0	2	1	1	1	0	1	1	4	5	2	3	2	2	2	2	2	2	5	5	1	2
K02869	1	1	1	1	1	1	1	1	1	1	1	1	1	1	1	1	1	1	1	1	1	1	1	1	1	1	1	1	1	1	1	1	1	1	1	1	1	1	0	1	1	1	1
K02871	1	1	1	1	1	1	1	1	1	1	1	1	1	1	1	1	1	1	1	1	1	1	1	1	1	1	1	1	1	1	1	1	1	1	1	1	1	1	1	1	1	1	1
K02886	1	1	1	1	1	1	1	1	1	1	1	1	1	1	1	1	1	1	1	1	1	1	1	1	1	1	1	1	1	1	1	1	1	1	1	1	1	1	1	1	1	1	1
K02930	1	1	1	1	1	1	1	1	1	1	1	1	1	1	1	1	1	1	1	1	1	1	1	1	1	1	1	1	1	1	0	1	1	1	1	1	1	1	1	1	1	1	1
K02965	1	1	1	1	1	1	1	1	1	1	1	1	1	1	1	1	1	1	1	1	1	1	1	1	1	1	1	1	1	1	1	1	1	1	1	1	1	1	1	1	1	1	1
K02966	1	1	1	1	1	1	1	1	1	1	1	1	1	1	1	1	1	1	1	1	1	1	1	1	1	1	1	1	1	1	1	1	1	1	1	1	1	1	1	1	1	1	1
K02967	1	1	1	1	1	1	1	1	1	1	1	1	1	1	1	1	1	1	1	1	1	1	1	1	1	1	1	1	1	1	1	1	1	1	1	1	1	1	1	1	1	1	1
K03049	1	1	1	1	1	1	1	1	1	1	1	1	1	1	1	1	1	1	1	1	1	1	1	1	1	1	1	1	1	1	1	1	1	1	1	1	1	1	1	1	1	1	1
K03166	1	1	1	1	1	1	1	1	1	1	1	1	1	1	1	1	1	1	1	1	1	1	1	1	1	1	1	1	1	1	1	1	1	1	1	1	1	1	1	1	1	1	1
K03263	1	1	1	1	1	1	1	1	1	1	1	1	1	1	1	1	1	1	1	1	1	1	1	1	1	1	1	1	1	1	1	1	1	1	1	1	1	1	1	1	1	1	1
K04043	0	1	1	2	1	1	0	1	1	1	1	1	1	1	1	1	1	1	1	1	1	1	1	1	1	1	2	1	1	1	1	1	0	1	1	1	2	1	1	1	1	1	1
K04794	1	1	1	1	1	1	1	1	1	1	1	1	1	1	1	1	1	1	1	1	1	1	1	1	1	1	1	1	1	1	0	1	1	1	1	1	1	1	1	1	1	1	1
K04801	1	1	1	1	1	1	1	1	1	1	1	1	1	1	1	1	1	1	1	1	1	1	1	1	1	1	1	1	1	1	1	1	1	0	1	1	1	1	1	1	1	1	1
K06937	1	1	1	2	1	1	1	1	1	1	1	1	1	1	1	0	1	1	1	1	1	1	1	1	1	1	1	1	1	0	0	0	0	0	0	0	0	0	0	0	0	0	0
K06944	1	1	1	1	1	1	1	1	1	1	1	1	1	1	1	1	1	1	1	1	1	1	1	1	1	1	1	1	1	0	0	0	0	0	0	0	0	0	0	0	0	0	0
K07731	1	1	1	1	1	1	1	1	1	1	1	1	1	1	1	1	1	1	1	1	1	1	1	1	1	1	1	1	1	0	0	0	0	0	0	0	0	0	0	0	0	0	0
K10726	1	1	1	1	1	1	1	1	1	1	1	1	1	1	1	1	1	1	1	1	1	1	1	1	1	1	1	1	1	1	1	1	1	1	1	1	1	2	1	1	1	1	1
K11600	1	1	1	1	1	1	1	1	1	1	1	1	1	1	1	1	1	1	1	1	1	1	1	1	1	1	1	1	1	1	1	1	1	1	1	1	1	1	1	1	1	1	1
K12589	1	1	1	1	1	1	1	1	1	1	1	1	1	1	1	1	1	1	1	1	1	1	1	1	1	1	1	1	1	0	0	1	1	1	1	1	1	1	1	1	0	1	1
K14415	1	1	1	1	1	1	1	1	1	1	1	1	1	1	1	1	1	1	1	1	1	1	1	1	1	1	1	1	1	1	1	1	1	1	1	1	1	1	1	1	2	1	0
K14574	1	1	1	1	1	1	1	1	1	1	1	1	1	1	1	1	1	1	1	1	1	1	1	1	1	1	1	1	1	1	1	1	1	1	1	1	1	1	1	1	1	1	1
K17104	0	2	1	1	1	1	1	1	1	1	1	1	1	1	1	1	1	1	1	1	1	1	1	1	1	1	1	1	1	0	0	0	0	0	0	0	0	0	0	0	0	0	0
K00809	1	1	1	1	1	1	1	1	1	1	1	1	1	1	1	1	1	1	1	1	1	1	1	1	1	1	2	1	1	1	1	1	1	2	1	1	1	1	0	1	1	1	1
K00940	1	1	2	1	1	1	1	1	1	1	1	0	1	1	1	1	1	1	1	1	1	0	1	1	3	1	1	1	1	1	1	1	1	1	1	1	1	1	1	1	1	1	1
K01868	2	1	2	1	1	1	1	1	1	1	1	0	1	1	1	0	1	1	2	1	0	1	1	0	1	1	2	1	2	1	1	1	1	1	1	1	1	1	0	1	1	1	1
K01869	1	1	2	1	1	1	1	1	1	1	1	1	1	1	1	1	1	1	1	1	1	1	1	1	1	1	1	1	1	1	1	1	1	0	1	1	1	1	0	1	1	1	1
K01870	1	1	1	1	1	1	1	2	1	3	1	1	1	1	1	1	1	1	0	1	1	1	1	0	1	1	1	1	1	1	1	1	1	1	1	1	1	1	1	1	1	1	1
K01887	2	1	1	1	1	1	1	1	1	1	1	1	1	1	1	1	1	1	1	1	1	1	1	1	1	1	1	1	1	1	1	1	1	1	1	1	1	1	1	1	1	0	0
K02322	1	1	1	2	1	1	0	1	1	2	1	1	1	1	1	1	1	1	1	1	1	1	1	1	1	1	1	1	1	1	2	1	1	1	1	1	1	1	2	1	2	1	1
K02323	1	1	1	2	1	1	0	1	1	2	1	1	1	1	1	1	1	1	1	1	1	1	1	1	1	1	1	1	1	1	1	1	1	1	1	1	1	1	1	1	1	1	1
K03167	1	1	1	1	1	1	1	1	1	1	1	1	1	1	1	1	1	1	1	1	1	2	1	1	1	1	1	1	1	1	2	1	1	1	1	1	1	1	1	1	1	1	1
K03234	1	1	1	1	1	1	1	1	1	1	1	1	2	1	1	1	1	1	1	1	1	1	1	1	1	1	1	1	1	2	4	1	1	1	1	1	1	1	1	1	0	1	1
K03546	1	1	1	1	2	1	1	0	1	1	1	1	1	1	1	1	1	1	1	1	1	1	2	1	1	1	1	1	1	0	0	1	1	1	1	1	1	1	0	1	1	1	1
K03686	0	1	1	3	1	1	1	1	1	1	2	1	1	1	0	1	1	1	1	1	1	1	1	1	1	1	1	1	1	1	1	1	0	1	1	1	2	1	1	1	1	1	1
K03726	1	1	1	2	1	1	1	1	1	1	1	1	1	1	1	1	1	1	1	1	1	1	1	1	1	1	1	1	1	2	1	1	1	1	1	1	1	1	1	1	1	1	1
K03775	0	2	2	1	0	2	1	1	1	2	1	1	1	1	1	0	0	2	0	2	1	3	1	1	0	1	1	1	0	1	1	2	2	1	3	1	0	1	0	1	1	0	1
K05592	1	1	1	1	1	1	1	1	2	1	0	1	1	1	1	1	1	1	1	1	1	1	1	1	1	1	1	2	1	1	1	1	1	1	1	1	1	1	0	1	1	1	2
K11717	1	1	1	1	1	1	1	1	1	1	1	1	2	1	1	1	1	1	1	1	1	1	1	1	1	1	1	1	1	1	1	1	1	3	1	1	1	1	0	1	1	1	1
K00784	1	1	1	1	1	1	1	1	1	1	1	2	1	1	2	1	1	1	1	1	1	1	1	1	1	1	1	1	1	1	2	1	1	2	2	1	2	2	3	1	2	1	1
K01866	1	1	1	1	1	1	1	2	1	1	1	1	1	1	1	1	1	1	1	2	1	1	1	1	1	1	1	1	1	1	1	1	1	1	1	1	1	1	0	1	1	1	1
K01892	1	1	1	1	1	1	1	0	1	1	1	1	1	1	2	1	1	2	1	2	1	1	1	1	1	1	1	1	1	1	0	1	1	1	1	1	1	1	1	1	0	1	1
K04076	1	1	1	2	1	1	1	1	1	1	1	1	1	2	1	1	1	1	1	1	1	1	1	1	1	1	1	1	1	1	1	1	1	1	1	1	1	1	1	0	1	1	1
K04567	1	1	1	0	1	1	2	1	1	1	1	1	0	0	2	2	1	1	1	2	1	1	1	1	1	3	0	1	1	1	1	1	1	1	1	1	1	1	1	1	1	1	1
K08776	1	1	1	2	1	2	0	1	1	1	1	0	1	1	1	2	2	1	1	2	1	1	1	0	1	1	1	1	1	0	0	0	0	0	0	0	0	0	0	0	0	0	0
K09013	1	1	1	1	1	1	2	1	1	1	1	1	2	1	1	1	1	1	1	1	1	1	1	1	1	1	1	1	1	1	0	1	1	3	0	1	1	1	2	1	1	0	1
K00943	1	1	1	0	2	2	0	1	1	1	1	2	1	1	1	1	1	1	1	2	1	2	1	1	1	1	1	1	1	2	2	2	2	2	2	2	0	2	2	2	4	2	2
K01507	1	1	2	1	1	2	1	1	1	2	1	1	2	0	0	0	1	1	0	2	1	2	1	1	1	1	1	1	2	1	1	1	0	1	1	0	0	1	0	0	1	1	1
K01867	1	1	1	1	2	2	1	1	1	1	1	0	2	1	1	2	1	2	1	1	1	1	1	0	1	1	1	1	1	1	1	1	1	1	1	1	1	1	1	1	1	1	0
K01875	1	1	1	1	1	2	1	1	1	1	1	1	2	1	1	0	1	1	1	2	1	1	1	0	1	1	1	3	1	1	1	1	1	1	1	1	1	1	1	1	1	1	1
K01881	1	1	2	1	1	1	1	2	1	1	1	1	1	1	1	1	1	1	1	1	1	1	1	1	2	1	1	1	1	1	1	1	1	1	1	1	1	1	0	1	1	1	1
K02528	1	1	1	1	1	1	1	1	1	1	1	1	3	1	1	1	1	1	1	2	1	1	1	0	1	1	1	1	2	2	2	2	2	1	2	2	2	2	2	2	2	2	2
K13787	2	1	2	1	1	2	0	1	1	2	0	3	0	1	2	1	0	1	2	2	1	1	0	1	0	1	0	1	2	0	0	0	0	0	0	0	0	0	0	0	0	0	0
K00525	3	1	1	2	1	1	1	1	1	2	1	1	1	1	1	1	1	1	1	1	1	1	1	1	2	0	1	1	1	1	1	1	1	1	1	1	1	1	1	1	1	1	1
K01872	1	1	1	1	2	1	1	1	1	1	1	1	1	1	1	0	2	2	1	2	1	2	1	0	2	1	1	1	1	2	2	1	1	1	1	2	2	1	1	1	1	1	1
K01883	1	1	1	2	1	1	2	1	1	2	1	1	1	1	1	1	1	1	1	1	1	1	1	1	1	1	2	1	1	1	1	1	1	2	1	0	1	0	0	1	1	2	1
K03924	1	1	1	1	1	1	3	2	1	1	1	1	1	1	1	1	1	1	1	1	1	1	1	1	1	1	2	1	1	0	0	0	0	0	0	0	0	0	0	0	0	0	0
K06885	1	1	3	1	2	1	1	1	1	1	1	2	2	1	0	1	1	1	1	1	2	1	1	1	1	0	1	1	1	0	0	0	0	0	0	0	0	0	0	0	0	0	0
K01876	1	1	2	1	1	1	1	3	1	1	1	2	1	1	1	1	1	1	1	2	1	1	1	1	1	1	1	1	1	2	3	2	2	4	0	2	2	2	3	2	2	2	1
K03529	1	1	1	1	1	1	1	2	1	2	2	1	1	1	1	1	1	1	2	1	1	1	1	1	1	2	1	1	1	2	3	2	1	1	1	2	1	1	1	1	1	1	1
K03231	1	1	1	2	1	1	1	0	1	2	1	1	1	1	2	1	1	2	0	1	2	1	2	1	2	1	2	1	1	1	2	1	1	1	1	1	1	1	1	1	1	1	0
K01893	1	2	1	0	2	1	2	1	1	2	1	1	1	0	3	2	2	1	1	1	1	2	1	0	1	1	2	1	2	1	2	1	1	1	1	0	0	1	2	1	0	0	0
K01992	1	2	1	1	1	2	2	3	1	1	1	1	1	1	0	2	1	0	1	1	1	1	2	2	2	2	2	1	1	1	2	1	2	2	2	1	1	1	0	2	2	1	2
K09014	1	1	1	1	1	2	2	1	1	2	2	1	2	1	2	1	1	3	1	1	1	1	2	1	1	1	1	1	1	2	1	1	1	3	0	1	1	1	2	1	1	1	1
K00318	1	2	2	1	1	2	1	1	2	1	1	2	1	1	2	0	0	2	1	2	1	2	2	1	1	2	1	2	1	0	0	0	0	0	0	0	0	0	0	0	0	0	0
K01439	2	3	2	3	3	1	4	1	1	1	1	1	1	1	1	0	1	1	1	3	1	0	1	1	1	1	1	1	1	0	1	0	0	0	0	1	0	0	0	0	0	0	0
K06915	2	3	1	2	2	2	1	1	0	3	1	0	2	1	2	2	2	1	2	2	1	1	2	0	2	0	1	0	2	1	2	1	1	2	0	1	1	1	1	1	1	0	0
K10896	1	2	2	2	1	2	2	1	2	2	2	2	2	2	2	1	1	2	1	2	2	1	1	1	1	1	2	2	1	1	1	1	1	1	1	1	1	1	1	1	1	1	1
K00612	3	1	2	2	3	2	1	0	1	1	2	2	2	0	1	1	1	2	3	2	1	2	3	2	1	0	2	1	3	0	0	0	0	0	0	0	0	0	0	0	0	0	0
K06953	2	2	2	1	2	2	2	1	1	1	2	2	1	2	2	2	1	1	2	2	2	2	2	2	1	1	1	1	2	2	2	2	2	2	2	1	1	2	2	2	2	1	2
K07496	1	0	4	6	5	0	6	0	2	0	1	1	0	3	2	4	1	2	0	2	0	0	1	0	1	0	4	0	2	1	0	1	1	5	2	1	0	0	1	1	1	0	1
K00382	2	2	1	1	2	2	2	2	2	2	0	2	2	2	2	2	1	2	2	2	2	1	2	2	1	1	2	1	2	1	1	0	1	0	1	1	1	1	0	1	1	0	1
K03120	0	2	2	1	2	2	1	2	2	2	2	2	2	2	2	1	2	2	1	2	2	1	2	2	2	2	1	2	1	1	1	1	1	1	1	1	1	1	1	1	1	1	1
K10716	2	2	2	2	2	2	2	3	2	1	1	2	1	2	0	1	0	2	2	2	2	2	2	2	0	3	2	2	2	1	0	1	1	1	1	0	1	1	0	1	1	1	1
K10773	2	2	2	2	2	2	2	1	2	2	2	0	1	1	2	3	2	2	2	2	1	2	2	0	2	1	2	2	2	2	2	2	2	2	2	1	2	2	2	2	2	2	2
K07133	1	2	4	9	3	0	5	2	2	0	0	0	4	2	0	5	0	1	2	0	0	1	4	0	1	1	0	1	1	1	0	0	2	4	0	0	0	13	1	2	2	0	0
K09181	2	2	2	2	2	2	2	2	2	2	2	2	2	2	1	2	2	1	2	2	2	2	2	0	2	1	1	2	2	2	1	1	1	1	1	1	1	1	1	0	1	1	0
K01874	1	2	2	2	3	2	2	1	2	2	2	2	1	2	2	2	2	2	2	2	2	2	2	2	2	2	2	2	2	2	3	2	2	3	1	1	1	1	1	2	1	1	0
K03724	3	2	2	2	2	2	2	1	1	2	2	2	2	2	2	2	3	2	2	2	2	2	2	2	2	1	2	1	2	2	2	2	2	2	2	1	1	1	2	2	2	1	1
K07577	2	2	2	1	2	2	2	2	2	2	2	2	2	2	2	2	1	2	2	2	2	2	2	2	2	2	2	2	2	0	0	0	0	0	0	0	0	0	0	0	0	0	0
K07041	3	3	2	2	2	3	2	2	2	2	2	1	2	2	1	1	2	2	2	3	1	1	2	1	2	2	3	2	2	1	3	1	1	1	1	1	1	1	1	1	2	1	1
K00721	2	2	3	2	3	3	3	2	2	1	3	2	2	1	1	1	2	2	2	3	2	3	2	2	1	0	2	2	4	1	2	1	1	1	1	1	1	1	1	1	1	0	1
K13525	2	3	2	3	1	3	3	3	3	2	3	1	4	2	2	4	5	2	1	3	2	2	2	1	2	3	3	3	2	1	2	1	1	1	1	1	1	1	1	1	1	1	2
K07332	3	3	3	3	3	2	2	3	3	4	3	1	3	3	2	2	3	3	3	3	3	3	3	1	2	3	2	3	3	2	3	2	2	2	2	2	1	2	3	2	2	2	1
K01990	4	5	3	3	4	3	3	3	3	4	2	4	1	4	2	3	3	3	3	3	4	3	4	4	3	2	5	3	4	6	5	5	7	9	6	4	4	5	5	5	6	3	6
K03531	4	4	4	4	4	4	4	3	3	4	4	4	5	4	4	3	4	4	3	4	4	4	4	3	4	3	3	3	4	2	2	2	2	2	2	2	2	2	2	2	1	2	2
K00001	0	0	0	0	0	0	0	0	0	0	0	0	0	0	0	0	0	0	0	0	0	0	0	0	0	0	0	0	0	0	1	0	0	0	0	0	0	0	0	0	0	0	0
K00123	0	0	0	0	0	0	0	0	0	0	0	0	0	0	0	0	0	0	0	0	0	0	0	0	0	0	0	0	0	0	1	0	0	0	0	0	0	0	0	0	0	0	0
K00332	0	0	0	0	0	0	0	0	0	0	0	0	0	0	0	0	0	0	0	0	0	0	0	0	0	0	0	0	0	0	1	1	1	1	0	1	0	0	1	1	1	0	1
K00390	0	0	0	0	0	0	0	0	0	0	0	0	0	0	0	0	0	0	0	0	0	0	0	0	0	0	0	0	0	0	0	0	0	0	0	1	1	0	0	0	0	0	0
K00568	0	0	0	0	0	0	0	0	0	0	0	0	0	0	0	0	0	0	0	0	0	0	0	0	0	0	0	0	0	0	0	1	1	0	0	1	0	0	0	1	1	0	1
K00602	0	0	0	0	0	0	0	0	0	0	0	0	0	0	0	0	0	0	0	0	0	0	0	0	0	0	0	0	0	0	1	0	0	0	0	0	0	0	0	0	0	0	0
K00621	0	0	0	0	0	0	0	0	0	0	0	0	0	0	0	0	0	0	0	0	0	0	0	0	0	0	0	0	0	0	0	0	0	0	0	0	0	0	0	0	0	1	0
K00693	0	0	0	0	0	0	0	0	0	0	0	0	0	0	0	0	0	0	0	0	0	0	0	0	0	0	0	0	0	1	1	1	1	1	1	1	1	1	1	1	2	1	0
K00745	0	0	0	0	0	0	0	0	0	0	0	0	0	0	0	0	0	0	0	0	0	0	0	0	0	0	0	0	0	1	0	0	0	0	0	0	0	0	0	0	0	0	0
K00763	0	0	0	0	0	0	0	0	0	0	0	0	0	0	0	0	0	0	0	0	0	0	0	0	0	0	0	0	0	0	0	1	1	1	0	0	1	1	0	1	2	0	1
K00820	0	0	0	0	0	0	0	0	0	0	0	0	0	0	0	0	0	0	0	0	0	0	0	0	0	0	0	0	0	1	1	1	1	1	1	1	1	1	2	1	2	1	1
K00864	0	0	0	0	0	0	0	0	0	0	0	0	0	0	0	0	0	0	0	0	0	0	0	0	0	0	0	0	0	0	1	0	1	1	0	0	0	0	0	1	1	0	2
K00884	0	0	0	0	0	0	0	0	0	0	0	0	0	0	0	0	0	0	0	0	0	0	0	0	0	0	0	0	0	0	1	1	1	1	0	0	0	1	0	1	1	0	1
K00958	0	0	0	0	0	0	0	0	0	0	0	0	0	0	0	0	0	0	0	0	0	0	0	0	0	0	0	0	0	0	0	0	0	0	0	1	1	0	0	0	0	0	0
K01054	0	0	0	0	0	0	0	0	0	0	0	0	0	0	0	0	0	0	0	0	0	0	0	0	0	0	0	0	0	0	0	0	1	0	0	0	0	1	0	0	0	0	0
K01097	0	0	0	0	0	0	0	0	0	0	0	0	0	0	0	0	0	0	0	0	0	0	0	0	0	0	0	0	0	1	0	0	2	0	2	0	0	2	1	1	1	0	1
K01101	0	0	0	0	0	0	0	0	0	0	0	0	0	0	0	0	0	0	0	0	0	0	0	0	0	0	0	0	0	1	1	1	0	1	1	0	0	1	0	1	1	0	0
K01133	0	0	0	0	0	0	0	0	0	0	0	0	0	0	0	0	0	0	0	0	0	0	0	0	0	0	0	0	0	0	0	0	1	2	0	0	0	0	0	0	0	0	0
K01138	0	0	0	0	0	0	0	0	0	0	0	0	0	0	0	0	0	0	0	0	0	0	0	0	0	0	0	0	0	0	0	0	0	0	0	0	1	0	0	0	0	0	0
K01155	0	0	0	0	0	0	0	0	0	0	0	0	0	0	0	0	0	0	0	0	0	0	0	0	0	0	0	0	0	0	0	0	0	0	0	0	0	0	0	0	0	1	0
K01279	0	0	0	0	0	0	0	0	0	0	0	0	0	0	0	0	0	0	0	0	0	0	0	0	0	0	0	0	0	0	0	1	1	0	0	1	0	1	1	1	1	0	1
K01424	0	0	0	0	0	0	0	0	0	0	0	0	0	0	0	0	0	0	0	0	0	0	0	0	0	0	0	0	0	0	0	0	0	0	0	1	1	0	0	0	0	1	0
K01495	0	0	0	0	0	0	0	0	0	0	0	0	0	0	0	0	0	0	0	0	0	0	0	0	0	0	0	0	0	1	2	1	1	2	0	1	1	1	0	1	1	1	0
K01519	0	0	0	0	0	0	0	0	0	0	0	0	0	0	0	0	0	0	0	0	0	0	0	0	0	0	0	0	0	1	0	1	0	0	1	0	0	1	1	0	0	0	0
K01744	0	0	0	0	0	0	0	0	0	0	0	0	0	0	0	0	0	0	0	0	0	0	0	0	0	0	0	0	0	2	3	1	1	2	0	1	0	1	1	1	2	0	1
K01779	0	0	0	0	0	0	0	0	0	0	0	0	0	0	0	0	0	0	0	0	0	0	0	0	0	0	0	0	0	0	0	0	0	0	0	0	0	1	0	0	0	0	0
K01834	0	0	0	0	0	0	0	0	0	0	0	0	0	0	0	0	0	0	0	0	0	0	0	0	0	0	0	0	0	1	1	1	1	2	1	0	1	0	2	1	1	1	0
K01838	0	0	0	0	0	0	0	0	0	0	0	0	0	0	0	0	0	0	0	0	0	0	0	0	0	0	0	0	0	1	0	0	1	0	1	0	1	0	1	0	0	1	1
K01916	0	0	0	0	0	0	0	0	0	0	0	0	0	0	0	0	0	0	0	0	0	0	0	0	0	0	0	0	0	0	0	1	1	1	0	0	1	1	0	1	0	0	1
K02025	0	0	0	0	0	0	0	0	0	0	0	0	0	0	0	0	0	0	0	0	0	0	0	0	0	0	0	0	0	0	1	1	1	1	0	0	0	1	0	1	1	0	1
K02026	0	0	0	0	0	0	0	0	0	0	0	0	0	0	0	0	0	0	0	0	0	0	0	0	0	0	0	0	0	0	0	0	0	1	0	0	0	2	0	1	1	1	0
K02145	0	0	0	0	0	0	0	0	0	0	0	0	0	0	0	0	0	0	0	0	0	0	0	0	0	0	0	0	0	0	0	0	0	0	0	0	0	0	0	0	1	0	0
K02600	0	0	0	0	0	0	0	0	0	0	0	0	0	0	0	0	0	0	0	0	0	0	0	0	0	0	0	0	0	2	1	1	1	1	1	0	1	1	1	1	0	1	1
K02865	0	0	0	0	0	0	0	0	0	0	0	0	0	0	0	0	0	0	0	0	0	0	0	0	0	0	0	0	0	0	1	1	0	1	0	1	0	0	1	1	1	0	0
K02896	0	0	0	0	0	0	0	0	0	0	0	0	0	0	0	0	0	0	0	0	0	0	0	0	0	0	0	0	0	0	1	0	0	0	0	0	0	0	0	0	0	0	0
K02898	0	0	0	0	0	0	0	0	0	0	0	0	0	0	0	0	0	0	0	0	0	0	0	0	0	0	0	0	0	0	0	0	0	0	0	1	0	0	0	0	0	0	0
K02910	0	0	0	0	0	0	0	0	0	0	0	0	0	0	0	0	0	0	0	0	0	0	0	0	0	0	0	0	0	0	0	1	1	1	1	0	1	1	1	1	1	0	1
K02917	0	0	0	0	0	0	0	0	0	0	0	0	0	0	0	0	0	0	0	0	0	0	0	0	0	0	0	0	0	0	0	1	1	1	1	1	0	0	1	1	1	1	1
K02922	0	0	0	0	0	0	0	0	0	0	0	0	0	0	0	0	0	0	0	0	0	0	0	0	0	0	0	0	0	0	0	1	0	1	1	1	1	0	1	1	1	1	0
K02962	0	0	0	0	0	0	0	0	0	0	0	0	0	0	0	0	0	0	0	0	0	0	0	0	0	0	0	0	0	0	0	0	0	0	0	0	0	0	0	0	0	1	0
K02977	0	0	0	0	0	0	0	0	0	0	0	0	0	0	0	0	0	0	0	0	0	0	0	0	0	0	0	0	0	1	1	1	1	1	1	1	1	1	1	1	1	1	1
K02978	0	0	0	0	0	0	0	0	0	0	0	0	0	0	0	0	0	0	0	0	0	0	0	0	0	0	0	0	0	1	0	0	0	0	0	1	1	1	0	0	0	1	0
K03006	0	0	0	0	0	0	0	0	0	0	0	0	0	0	0	0	0	0	0	0	0	0	0	0	0	0	0	0	0	0	1	0	0	0	0	0	0	0	0	0	0	0	0
K03018	0	0	0	0	0	0	0	0	0	0	0	0	0	0	0	0	0	0	0	0	0	0	0	0	0	0	0	0	0	1	0	0	0	0	0	0	0	0	0	0	0	0	0
K03027	0	0	0	0	0	0	0	0	0	0	0	0	0	0	0	0	0	0	0	0	0	0	0	0	0	0	0	0	0	1	1	1	0	1	1	0	1	0	0	0	0	1	0
K03057	0	0	0	0	0	0	0	0	0	0	0	0	0	0	0	0	0	0	0	0	0	0	0	0	0	0	0	0	0	1	1	1	1	1	1	1	1	1	1	1	1	1	1
K03148	0	0	0	0	0	0	0	0	0	0	0	0	0	0	0	0	0	0	0	0	0	0	0	0	0	0	0	0	0	0	0	0	0	0	0	1	0	0	0	0	0	1	0
K03325	0	0	0	0	0	0	0	0	0	0	0	0	0	0	0	0	0	0	0	0	0	0	0	0	0	0	0	0	0	0	1	0	0	0	0	0	0	0	0	0	0	0	0
K03431	0	0	0	0	0	0	0	0	0	0	0	0	0	0	0	0	0	0	0	0	0	0	0	0	0	0	0	0	0	0	0	0	0	1	0	1	0	0	0	0	0	0	0
K03535	0	0	0	0	0	0	0	0	0	0	0	0	0	0	0	0	0	0	0	0	0	0	0	0	0	0	0	0	0	0	0	0	0	0	1	0	0	0	0	0	0	0	0
K03574	0	0	0	0	0	0	0	0	0	0	0	0	0	0	0	0	0	0	0	0	0	0	0	0	0	0	0	0	0	0	0	1	1	1	1	0	0	1	1	1	1	0	1
K03656	0	0	0	0	0	0	0	0	0	0	0	0	0	0	0	0	0	0	0	0	0	0	0	0	0	0	0	0	0	0	1	0	0	0	0	0	0	0	0	0	0	0	0
K03778	0	0	0	0	0	0	0	0	0	0	0	0	0	0	0	0	0	0	0	0	0	0	0	0	0	0	0	0	0	0	0	1	0	0	1	0	0	0	1	0	0	0	0
K03834	0	0	0	0	0	0	0	0	0	0	0	0	0	0	0	0	0	0	0	0	0	0	0	0	0	0	0	0	0	0	0	0	0	0	0	1	0	0	0	0	0	0	0
K03918	0	0	0	0	0	0	0	0	0	0	0	0	0	0	0	0	0	0	0	0	0	0	0	0	0	0	0	0	0	0	0	1	0	0	0	0	0	0	1	0	0	0	0
K04042	0	0	0	0	0	0	0	0	0	0	0	0	0	0	0	0	0	0	0	0	0	0	0	0	0	0	0	0	0	1	2	0	1	1	1	1	0	1	1	1	1	0	1
K04077	0	0	0	0	0	0	0	0	0	0	0	0	0	0	0	0	0	0	0	0	0	0	0	0	0	0	0	0	0	0	0	0	0	0	0	0	0	0	0	0	1	0	0
K05546	0	0	0	0	0	0	0	0	0	0	0	0	0	0	0	0	0	0	0	0	0	0	0	0	0	0	0	0	0	0	1	1	0	1	0	0	0	1	1	0	1	0	0
K05814	0	0	0	0	0	0	0	0	0	0	0	0	0	0	0	0	0	0	0	0	0	0	0	0	0	0	0	0	0	0	0	0	0	0	0	0	0	1	0	0	0	0	0
K06174	0	0	0	0	0	0	0	0	0	0	0	0	0	0	0	0	0	0	0	0	0	0	0	0	0	0	0	0	0	1	4	1	1	1	1	1	1	1	1	1	1	1	1
K06415	0	0	0	0	0	0	0	0	0	0	0	0	0	0	0	0	0	0	0	0	0	0	0	0	0	0	0	0	0	1	1	1	1	1	1	0	1	1	1	1	1	0	1
K06609	0	0	0	0	0	0	0	0	0	0	0	0	0	0	0	0	0	0	0	0	0	0	0	0	0	0	0	0	0	0	0	0	0	0	0	0	0	0	0	1	1	0	0
K06636	0	0	0	0	0	0	0	0	0	0	0	0	0	0	0	0	0	0	0	0	0	0	0	0	0	0	0	0	0	0	0	0	0	0	1	0	0	0	0	0	0	0	0
K06875	0	0	0	0	0	0	0	0	0	0	0	0	0	0	0	0	0	0	0	0	0	0	0	0	0	0	0	0	0	1	0	1	1	1	1	0	0	1	1	1	1	0	1
K06927	0	0	0	0	0	0	0	0	0	0	0	0	0	0	0	0	0	0	0	0	0	0	0	0	0	0	0	0	0	0	0	0	0	0	0	1	0	0	0	0	0	0	0
K06945	0	0	0	0	0	0	0	0	0	0	0	0	0	0	0	0	0	0	0	0	0	0	0	0	0	0	0	0	0	1	1	1	1	1	1	1	1	1	1	1	1	1	1
K06994	0	0	0	0	0	0	0	0	0	0	0	0	0	0	0	0	0	0	0	0	0	0	0	0	0	0	0	0	0	0	1	0	0	0	0	1	2	0	0	0	0	1	0
K07100	0	0	0	0	0	0	0	0	0	0	0	0	0	0	0	0	0	0	0	0	0	0	0	0	0	0	0	0	0	0	0	0	0	0	0	0	0	1	0	0	1	0	0
K07131	0	0	0	0	0	0	0	0	0	0	0	0	0	0	0	0	0	0	0	0	0	0	0	0	0	0	0	0	0	0	0	0	0	0	1	0	1	0	0	0	0	0	0
K07263	0	0	0	0	0	0	0	0	0	0	0	0	0	0	0	0	0	0	0	0	0	0	0	0	0	0	0	0	0	1	0	0	1	0	0	1	0	0	0	0	0	0	1
K07405	0	0	0	0	0	0	0	0	0	0	0	0	0	0	0	0	0	0	0	0	0	0	0	0	0	0	0	0	0	1	1	1	1	1	1	1	1	1	0	1	2	1	0
K07446	0	0	0	0	0	0	0	0	0	0	0	0	0	0	0	0	0	0	0	0	0	0	0	0	0	0	0	0	0	0	0	0	0	0	0	0	0	1	0	0	0	0	0
K07458	0	0	0	0	0	0	0	0	0	0	0	0	0	0	0	0	0	0	0	0	0	0	0	0	0	0	0	0	0	0	0	0	0	0	0	0	0	0	0	1	0	0	0
K07464	0	0	0	0	0	0	0	0	0	0	0	0	0	0	0	0	0	0	0	0	0	0	0	0	0	0	0	0	0	0	0	1	0	0	0	0	0	0	0	0	0	0	0
K07466	0	0	0	0	0	0	0	0	0	0	0	0	0	0	0	0	0	0	0	0	0	0	0	0	0	0	0	0	0	0	0	0	0	0	0	0	0	0	0	0	0	1	0
K07579	0	0	0	0	0	0	0	0	0	0	0	0	0	0	0	0	0	0	0	0	0	0	0	0	0	0	0	0	0	0	0	1	1	1	1	1	1	1	0	1	0	1	0
K07739	0	0	0	0	0	0	0	0	0	0	0	0	0	0	0	0	0	0	0	0	0	0	0	0	0	0	0	0	0	0	2	1	1	1	1	0	1	1	1	1	1	1	1
K08195	0	0	0	0	0	0	0	0	0	0	0	0	0	0	0	0	0	0	0	0	0	0	0	0	0	0	0	0	0	0	1	0	0	0	0	0	0	0	0	0	0	0	0
K08281	0	0	0	0	0	0	0	0	0	0	0	0	0	0	0	0	0	0	0	0	0	0	0	0	0	0	0	0	0	0	0	1	0	1	0	0	1	0	0	1	0	0	0
K08368	0	0	0	0	0	0	0	0	0	0	0	0	0	0	0	0	0	0	0	0	0	0	0	0	0	0	0	0	0	2	3	1	3	3	1	2	2	2	2	2	3	1	3
K09384	0	0	0	0	0	0	0	0	0	0	0	0	0	0	0	0	0	0	0	0	0	0	0	0	0	0	0	0	0	0	1	0	0	0	0	0	1	0	0	0	0	0	0
K09496	0	0	0	0	0	0	0	0	0	0	0	0	0	0	0	0	0	0	0	0	0	0	0	0	0	0	0	0	0	0	1	0	0	0	0	0	0	0	0	0	0	0	0
K10112	0	0	0	0	0	0	0	0	0	0	0	0	0	0	0	0	0	0	0	0	0	0	0	0	0	0	0	0	0	0	1	1	1	1	0	0	0	2	0	1	1	1	1
K10229	0	0	0	0	0	0	0	0	0	0	0	0	0	0	0	0	0	0	0	0	0	0	0	0	0	0	0	0	0	0	1	0	0	0	0	0	0	0	0	0	0	0	0
K11105	0	0	0	0	0	0	0	0	0	0	0	0	0	0	0	0	0	0	0	0	0	0	0	0	0	0	0	0	0	0	0	1	0	1	0	0	1	0	0	0	0	0	0
K11131	0	0	0	0	0	0	0	0	0	0	0	0	0	0	0	0	0	0	0	0	0	0	0	0	0	0	0	0	0	1	1	1	1	0	1	1	1	1	0	1	1	1	1
K11645	0	0	0	0	0	0	0	0	0	0	0	0	0	0	0	0	0	0	0	0	0	0	0	0	0	0	0	0	0	1	1	1	1	1	1	1	1	1	1	1	1	1	1
K11936	0	0	0	0	0	0	0	0	0	0	0	0	0	0	0	0	0	0	0	0	0	0	0	0	0	0	0	0	0	1	0	0	0	0	0	1	0	1	0	0	0	2	0
K11996	0	0	0	0	0	0	0	0	0	0	0	0	0	0	0	0	0	0	0	0	0	0	0	0	0	0	0	0	0	1	1	1	1	1	1	0	0	0	1	1	1	0	1
K12047	0	0	0	0	0	0	0	0	0	0	0	0	0	0	0	0	0	0	0	0	0	0	0	0	0	0	0	0	0	0	0	0	0	0	0	0	1	0	0	0	0	0	0
K12317	0	0	0	0	0	0	0	0	0	0	0	0	0	0	0	0	0	0	0	0	0	0	0	0	0	0	0	0	0	0	0	0	1	0	0	0	0	0	0	1	0	0	1
K12574	0	0	0	0	0	0	0	0	0	0	0	0	0	0	0	0	0	0	0	0	0	0	0	0	0	0	0	0	0	3	1	1	1	1	1	1	1	1	1	1	1	1	1
K12575	0	0	0	0	0	0	0	0	0	0	0	0	0	0	0	0	0	0	0	0	0	0	0	0	0	0	0	0	0	1	0	1	1	1	0	0	0	0	0	1	1	0	1
K12845	0	0	0	0	0	0	0	0	0	0	0	0	0	0	0	0	0	0	0	0	0	0	0	0	0	0	0	0	0	1	1	1	1	1	1	0	0	1	1	1	1	0	1
K13849	0	0	0	0	0	0	0	0	0	0	0	0	0	0	0	0	0	0	0	0	0	0	0	0	0	0	0	0	0	0	0	0	0	0	0	0	1	0	0	0	0	0	0
K13908	0	0	0	0	0	0	0	0	0	0	0	0	0	0	0	0	0	0	0	0	0	0	0	0	0	0	0	0	0	0	0	1	0	0	0	0	0	0	0	0	0	0	0
K14168	0	0	0	0	0	0	0	0	0	0	0	0	0	0	0	0	0	0	0	0	0	0	0	0	0	0	0	0	0	1	0	1	1	1	1	1	1	1	1	1	1	0	1
K14565	0	0	0	0	0	0	0	0	0	0	0	0	0	0	0	0	0	0	0	0	0	0	0	0	0	0	0	0	0	1	0	0	0	1	0	0	0	0	0	0	0	0	0
K15770	0	0	0	0	0	0	0	0	0	0	0	0	0	0	0	0	0	0	0	0	0	0	0	0	0	0	0	0	0	0	0	0	0	1	0	0	0	1	0	1	1	1	0
K15771	0	0	0	0	0	0	0	0	0	0	0	0	0	0	0	0	0	0	0	0	0	0	0	0	0	0	0	0	0	0	0	0	0	0	0	0	0	0	0	0	0	1	0
K16703	0	0	0	0	0	0	0	0	0	0	0	0	0	0	0	0	0	0	0	0	0	0	0	0	0	0	0	0	0	0	0	0	1	2	0	0	0	0	0	0	0	0	0
K16881	0	0	0	0	0	0	0	0	0	0	0	0	0	0	0	0	0	0	0	0	0	0	0	0	0	0	0	0	0	0	0	0	0	0	0	0	0	1	0	0	0	0	0
K17323	0	0	0	0	0	0	0	0	0	0	0	0	0	0	0	0	0	0	0	0	0	0	0	0	0	0	0	0	0	0	0	1	1	0	0	0	0	0	0	0	0	0	1
K19270	0	0	0	0	0	0	0	0	0	0	0	0	0	0	0	0	0	0	0	0	0	0	0	0	0	0	0	0	0	0	0	0	0	0	0	0	0	0	0	0	0	1	0
K19302	0	0	0	0	0	0	0	0	0	0	0	0	0	0	0	0	0	0	0	0	0	0	0	0	0	0	0	0	0	0	1	1	0	1	0	0	0	0	1	1	1	0	0
K19427	0	0	0	0	0	0	0	0	0	0	0	0	0	0	0	0	0	0	0	0	0	0	0	0	0	0	0	0	0	0	1	0	0	0	0	1	0	0	0	0	0	0	0
K19851	0	0	0	0	0	0	0	0	0	0	0	0	0	0	0	0	0	0	0	0	0	0	0	0	0	0	0	0	0	0	0	1	0	0	0	0	0	0	0	0	0	0	0
K20470	0	0	0	0	0	0	0	0	0	0	0	0	0	0	0	0	0	0	0	0	0	0	0	0	0	0	0	0	0	0	0	1	1	1	0	0	0	1	0	1	1	0	0

## Sheet: ST7
Table S7 The information of retrieved Candidatus Micrarchaeota and Parvarchaeota associated 16S rRNA gene sequences
Phylum	GeneBank ID	NCBI GeneBank Description	Length (bp)	With insert	Habitat type	Reference
Micrarchaeota	FN866215	Uncultured archaeon partial 16S rRNA gene, clone O218506C09	1396	Yes	AMD	Amaral-Zettler et al., 2011-Microbial community structure across the tree of life in the extreme Rio Tinto
Micrarchaeota	FN866856	Uncultured archaeon partial 16S rRNA gene, clone O239206F03	1374	Yes
Micrarchaeota	FN861451	Uncultured archaeon partial 16S rRNA gene, clone A230906A06	865	No
Micrarchaeota	FN867596	Uncultured archaeon partial 16S rRNA gene, clone O320106D03	865	No
Micrarchaeota	FN860611	Uncultured archaeon partial 16S rRNA gene, clone A130106F06	864	No
Micrarchaeota	FN862202	Uncultured archaeon partial 16S rRNA gene, clone A330606A04	864	No
Micrarchaeota	FN862282	Uncultured archaeon partial 16S rRNA gene, clone A330706D06	864	No
Micrarchaeota	FN865418	Uncultured archaeon partial 16S rRNA gene, clone O117506C10	864	No
Micrarchaeota	FN865493	Uncultured archaeon partial 16S rRNA gene, clone O127606D06	864	No
Micrarchaeota	FN865746	Uncultured archaeon partial 16S rRNA gene, clone O127906G06	864	No
Micrarchaeota	FN866888	Uncultured archaeon partial 16S rRNA gene, clone O239206H11	864	No
Micrarchaeota	KF225643	Uncultured bacterium clone LR_ANM_29 16S ribosomal RNA gene	928	Yes		Mendez-Garcia et al., 2014-Microbial stratification in low pH oxic and suboxic macroscopic growths along an acid mine drainage
Micrarchaeota	KF225677	Uncultured bacterium clone LR_2NM_75 16S ribosomal RNA gene	926	Yes
Micrarchaeota	KF225644	Uncultured bacterium clone LR_ANM_81 16S ribosomal RNA gene	926	Yes
Micrarchaeota	KF225645	Uncultured bacterium clone LR_ANM_9 16S ribosomal RNA gene	926	Yes
Micrarchaeota	KF225662	Uncultured bacterium clone LR_BNM_4 16S ribosomal RNA gene	926	Yes
Micrarchaeota	AUZZ01000673	Mine drainage metagenome contig11365, whole genome shotgun sequence	1488	No
Micrarchaeota	FN870268	Uncultured archaeon partial 16S rRNA gene, clone ArcIV_cloneF09	845	No		Lu et al., 2010-Ecophysiology of Fe-cycling bacteria in acidic sediments
Micrarchaeota	EF441954	Uncultured euryarchaeote clone RT10_19E_11 16S ribosomal RNA gene	985	No		Unpublished-Endolithic microbial communities in the acidic Rio Tinto basin environment
Micrarchaeota	EF441953	Uncultured euryarchaeote clone RT10_19E_32 16S ribosomal RNA gene	916	No
Micrarchaeota	JQ217792	Uncultured archaeon clone ZH16b34 16S ribosomal RNA gene	864	No		Falteisek and Cepicka, 2012-Microbiology of diverse acidic and non-acidic microhabitats within a sulfidic ore mine
Micrarchaeota	NA (from IMG/M)	3300004116a_Ga0058885_10048361_Ga0058885_1004836_11006	1004	Not sure	Soil	Unpublished
Micrarchaeota	NA (from IMG/M)	3300004117a_Ga0058893_10036741_Ga0058893_1003674_11393	1371	Not sure
Micrarchaeota	NA (from IMG/M)	3300004130a_Ga0058895_10048251_Ga0058895_1004825_11245	1243	Not sure
Micrarchaeota	NA (from IMG/M)	3300004132a_Ga0058902_10023121_Ga0058902_1002312_21398	1375	Not sure
Micrarchaeota	NA (from IMG/M)	3300004132a_Ga0058902_10026511_Ga0058902_1002651_11329	1309	Not sure
Micrarchaeota	NA (from IMG/M)	3300004137a_Ga0058883_10011041_Ga0058883_1001104_31256	1230	Not sure
Micrarchaeota	NA (from IMG/M)	3300004137a_Ga0058883_10220051_Ga0058883_1022005_11439	1417	Not sure
Micrarchaeota	NA (from IMG/M)	3300004138a_Ga0058905_10336681_Ga0058905_1033668_11111	1109	Not sure
Micrarchaeota	NA (from IMG/M)	3300004631a_Ga0058899_100818201_Ga0058899_10081820_11352	1330	Not sure
Micrarchaeota	NA (from IMG/M)	3300004631a_Ga0058899_101217292_Ga0058899_10121729_2941699	1386	Not sure
Micrarchaeota	KJ632711	Uncultured archaeon clone CS15-21 16S ribosomal RNA gene	826	No		Unpublished-Archaea diversity in Cooloola forest soil
Micrarchaeota	KJ632758	Uncultured archaeon clone CS31-91 16S ribosomal RNA gene	804	No
Micrarchaeota	KJ632759	Uncultured archaeon clone CS33-37 16S ribosomal RNA gene	804	No
Micrarchaeota	KJ632760	Uncultured archaeon clone CS33-48 16S ribosomal RNA gene	804	No
Micrarchaeota	KJ632764	Uncultured archaeon clone CS35-39 16S ribosomal RNA gene	804	No
Micrarchaeota	KJ632766	Uncultured archaeon clone CS35-42 16S ribosomal RNA gene	804	No
Micrarchaeota	KJ632785	Uncultured archaeon clone CS43-13 16S ribosomal RNA gene	804	No
Micrarchaeota	KJ632792	Uncultured archaeon clone CS47-68 16S ribosomal RNA gene	804	No
Micrarchaeota	KJ632798	Uncultured archaeon clone CS51-58 16S ribosomal RNA gene	804	No
Micrarchaeota	KJ632704	Uncultured archaeon clone CS13-09 16S ribosomal RNA gene	802	No
Micrarchaeota	JQ697145	Uncultured archaeon clone POA117 16S ribosomal RNA gene	807	No	Peat	Belova et al., 2012-Prokaryotic Ultramicroforms in a Sphagnum Peat Bog of Upper Volga Catchment
Micrarchaeota	JQ697148	Uncultured archaeon clone POA132 16S ribosomal RNA gene	807	No
Micrarchaeota	JQ697116	Uncultured archaeon clone POA32 16S ribosomal RNA gene	807	No
Micrarchaeota	JQ697120	Uncultured archaeon clone POA42 16S ribosomal RNA gene	807	No
Micrarchaeota	JQ697129	Uncultured archaeon clone POA60 16S ribosomal RNA gene	807	No
Micrarchaeota	NA (from IMG/M)	3300004464a_Ga0068983_1063041_Ga0068983_106304_11145	1143	Not sure		Unpublished
Micrarchaeota	NA (from IMG/M)	3300004466a_Ga0068982_10121411_Ga0068982_1012141_31214	1190	Not sure
Micrarchaeota	NA (from IMG/M)	3300004466a_Ga0068982_10181401_Ga0068982_1018140_521412	1339	Not sure
Micrarchaeota	NA (from IMG/M)	3300004489a_Ga0068929_10099131_Ga0068929_1009913_21171	1168	Not sure
Micrarchaeota	NA (from IMG/M)	3300004489a_Ga0068929_10135761_Ga0068929_1013576_11188	1166	Not sure
Micrarchaeota	NA (from IMG/M)	3300004557a_Ga0068935_10185612_Ga0068935_1018561_1401194	1034	Not sure
Micrarchaeota	NA (from IMG/M)	3300004558a_Ga0068979_10189151_Ga0068979_1018915_11340	1317	Not sure
Micrarchaeota	NA (from IMG/M)	3300004594a_Ga0068976_10221632_Ga0068976_1022163_4671699	1231	Not sure
Micrarchaeota	NA (from IMG/M)	3300004596a_Ga0068949_10121201_Ga0068949_1012120_11340	1317	Not sure
Micrarchaeota	NA (from IMG/M)	Ga0072323_10094961_16S_rRNA_Archaeal_SSU_Ga0072323_1009496	1474	Not sure
Micrarchaeota	NA (from IMG/M)	Ga0072333_10067481_16S_rRNA_Archaeal_SSU_Ga0072333_1006748	1476	Not sure
Micrarchaeota	EU329797	Uncultured archaeon clone SS060 16S ribosomal RNA gene	886	No	Hypersaline lake	Swan et al., 2010-Archaeal and bacterial communities respond differently to environmental gradients in anoxic sediments of a California hypersaline lake, the Salton Sea
Micrarchaeota	EU329798	Uncultured archaeon clone SS061 16S ribosomal RNA gene	885	No
Micrarchaeota	EU731499	Uncultured euryarchaeote clone GNA03A05 16S ribosomal RNA gene	1341	No		Robertson et al., 2009-Diversity and stratification of archaea in a hypersaline microbial mat
Micrarchaeota	EU731495	Uncultured euryarchaeote clone GNA05F08 16S ribosomal RNA gene	1282	No
Micrarchaeota	EU731515	Uncultured euryarchaeote clone GNA09C05 16S ribosomal RNA gene	1265	No
Micrarchaeota	EU731569	Uncultured euryarchaeote clone GNA08A08 16S ribosomal RNA gene	1263	No
Micrarchaeota	EU731543	Uncultured euryarchaeote clone GNA05B02 16S ribosomal RNA gene	1258	No
Micrarchaeota	EU731566	Uncultured euryarchaeote clone GNA05C01 16S ribosomal RNA gene	1258	No
Micrarchaeota	EU731520	Uncultured euryarchaeote clone GNA05H03 16S ribosomal RNA gene	1257	No
Micrarchaeota	EU731562	Uncultured euryarchaeote clone GNA05F03 16S ribosomal RNA gene	1255	No
Micrarchaeota	FJ810526	Uncultured archaeon clone JMYA07_AC07 16S ribosomal RNA gene	1401	No	Underground water	Yagi et al., 2010-Subsurface ecosystem resilience: long-term attenuation of subsurface contaminants supports a dynamic microbial community
Micrarchaeota	DQ676245	Uncultured euryarchaeote clone MVP-4A-3 16S ribosomal RNA gene	1385	No	Freshwater lake	Briee et al., 2007-Archaeal and bacterial community composition of sediment and plankton from a suboxic freshwater pond
Micrarchaeota	KJ566428	Uncultured euryarchaeote clone AE_1 16S ribosomal RNA gene	1024	No	Cold spring	Unpublished-Archaeal diversity in sulfidic and non-sulfidic cold springs
Micrarchaeota	KJ566515	Uncultured euryarchaeote clone S2H07344af 16S ribosomal RNA gene	958	No
Micrarchaeota	KJ907762	Uncultured euryarchaeote clone METASED09 16S ribosomal RNA gene	2003	Yes	Hot spring	Unpublished-Metagenomic diversity survey of photosynthetic microbial communities from thermal and acidophilic biofilms
Micrarchaeota	AF402986	Uncultured archaeon clone archaeap3 16S ribosomal RNA gene	984	No		Sunna and Bergquist, 2003-A gene encoding a novel extremely thermostable 1,4-beta-xylanase isolated directly from an environmental DNA sample
Micrarchaeota	AF402987	Uncultured crenarchaeote clone archaeap11 16S ribosomal RNA gene	984	No
Micrarchaeota	JF280292	Uncultured archaeon clone GBX-A-COQ1-289 16S ribosomal RNA gene	869	No		Bohorquez et al., 2012-In-depth Characterization via Complementing Culture-Independent Approaches of the Microbial Community in an Acidic Hot Spring of the Colombian Andes
Micrarchaeota	JF280361	Uncultured archaeon clone GBX-A-COQ1-188 16S ribosomal RNA gene	857	No
Micrarchaeota	JF280199	Uncultured archaeon clone GBX-A-COQ1-60 16S ribosomal RNA gene	855	No
Micrarchaeota	JF280354	Uncultured archaeon clone GBX-A-COQ1-180 16S ribosomal RNA gene	853	No
Micrarchaeota	JF280147	Uncultured archaeon clone GBX-A-COQ1-67 16S ribosomal RNA gene	853	No
Micrarchaeota	JF280302	Uncultured archaeon clone GBX-A-COQ1-262 16S ribosomal RNA gene	852	No
Micrarchaeota	JF280329	Uncultured archaeon clone GBX-A-COQ1-78 16S ribosomal RNA gene	840	No
Micrarchaeota	JF280160	Uncultured archaeon clone GBX-A-COQ1-26 16S ribosomal RNA gene	822	No
Micrarchaeota	JF280294	Uncultured archaeon clone GBX-A-COQ1-293 16S ribosomal RNA gene	821	No
Micrarchaeota	JF280322	Uncultured archaeon clone GBX-A-COQ1-124 16S ribosomal RNA gene	820	No
Micrarchaeota	JF280206	Uncultured archaeon clone GBX-A-COQ1-145 16S ribosomal RNA gene	820	No
Micrarchaeota	JF280203	Uncultured archaeon clone GBX-A-COQ1-148 16S ribosomal RNA gene	820	No
Micrarchaeota	JF280336	Uncultured archaeon clone GBX-A-COQ1-151 16S ribosomal RNA gene	820	No
Micrarchaeota	JF280314	Uncultured archaeon clone GBX-A-COQ1-162 16S ribosomal RNA gene	820	No
Micrarchaeota	JF280153	Uncultured archaeon clone GBX-A-COQ1-176 16S ribosomal RNA gene	820	No
Micrarchaeota	JF280180	Uncultured archaeon clone GBX-A-COQ1-39 16S ribosomal RNA gene	820	No
Micrarchaeota	JF280251	Uncultured archaeon clone GBX-A-COQ1-40 16S ribosomal RNA gene	820	No
Micrarchaeota	JF280231	Uncultured archaeon clone GBX-A-COQ1-49 16S ribosomal RNA gene	820	No
Micrarchaeota	JF280352	Uncultured archaeon clone GBX-A-COQ1-10 16S ribosomal RNA gene	819	No
Micrarchaeota	JF280178	Uncultured archaeon clone GBX-A-COQ1-101 16S ribosomal RNA gene	819	No
Micrarchaeota	JF280237	Uncultured archaeon clone GBX-A-COQ1-114 16S ribosomal RNA gene	819	No
Micrarchaeota	JF280221	Uncultured archaeon clone GBX-A-COQ1-115 16S ribosomal RNA gene	819	No
Micrarchaeota	JF280243	Uncultured archaeon clone GBX-A-COQ1-118 16S ribosomal RNA gene	819	No
Micrarchaeota	JF280326	Uncultured archaeon clone GBX-A-COQ1-131 16S ribosomal RNA gene	819	No
Micrarchaeota	JF280187	Uncultured archaeon clone GBX-A-COQ1-138 16S ribosomal RNA gene	819	No
Micrarchaeota	JF280205	Uncultured archaeon clone GBX-A-COQ1-144 16S ribosomal RNA gene	819	No
Micrarchaeota	JF280204	Uncultured archaeon clone GBX-A-COQ1-150 16S ribosomal RNA gene	819	No
Micrarchaeota	JF280333	Uncultured archaeon clone GBX-A-COQ1-152 16S ribosomal RNA gene	819	No
Micrarchaeota	JF280305	Uncultured archaeon clone GBX-A-COQ1-159 16S ribosomal RNA gene	819	No
Micrarchaeota	JF280312	Uncultured archaeon clone GBX-A-COQ1-163 16S ribosomal RNA gene	819	No
Micrarchaeota	JF280148	Uncultured archaeon clone GBX-A-COQ1-171 16S ribosomal RNA gene	819	No
Micrarchaeota	JF280164	Uncultured archaeon clone GBX-A-COQ1-175 16S ribosomal RNA gene	819	No
Micrarchaeota	JF280306	Uncultured archaeon clone GBX-A-COQ1-2 16S ribosomal RNA gene	819	No
Micrarchaeota	JF280154	Uncultured archaeon clone GBX-A-COQ1-4 16S ribosomal RNA gene	819	No
Micrarchaeota	JF280249	Uncultured archaeon clone GBX-A-COQ1-41 16S ribosomal RNA gene	819	No
Micrarchaeota	JF280229	Uncultured archaeon clone GBX-A-COQ1-53 16S ribosomal RNA gene	819	No
Micrarchaeota	JF280356	Uncultured archaeon clone GBX-A-COQ1-59 16S ribosomal RNA gene	819	No
Micrarchaeota	JF280337	Uncultured archaeon clone GBX-A-COQ1-7 16S ribosomal RNA gene	819	No
Micrarchaeota	JF280300	Uncultured archaeon clone GBX-A-COQ1-72 16S ribosomal RNA gene	819	No
Micrarchaeota	JF280269	Uncultured archaeon clone GBX-A-COQ1-100 16S ribosomal RNA gene	818	No
Micrarchaeota	JF280328	Uncultured archaeon clone GBX-A-COQ1-130 16S ribosomal RNA gene	818	No
Micrarchaeota	JF280211	Uncultured archaeon clone GBX-A-COQ1-15 16S ribosomal RNA gene	818	No
Micrarchaeota	JF280172	Uncultured archaeon clone GBX-A-COQ1-167 16S ribosomal RNA gene	818	No
Micrarchaeota	JF280358	Uncultured archaeon clone GBX-A-COQ1-183 16S ribosomal RNA gene	818	No
Micrarchaeota	JF280346	Uncultured archaeon clone GBX-A-COQ1-255 16S ribosomal RNA gene	818	No
Micrarchaeota	JF280152	Uncultured archaeon clone GBX-A-COQ1-258 16S ribosomal RNA gene	818	No
Micrarchaeota	JF280220	Uncultured archaeon clone GBX-A-COQ1-273 16S ribosomal RNA gene	818	No
Micrarchaeota	JF280288	Uncultured archaeon clone GBX-A-COQ1-288 16S ribosomal RNA gene	818	No
Micrarchaeota	JF280242	Uncultured archaeon clone GBX-A-COQ1-298 16S ribosomal RNA gene	818	No
Micrarchaeota	JF280186	Uncultured archaeon clone GBX-A-COQ1-36 16S ribosomal RNA gene	818	No
Micrarchaeota	JF280281	Uncultured archaeon clone GBX-A-COQ1-85 16S ribosomal RNA gene	818	No
Micrarchaeota	JF280307	Uncultured archaeon clone GBX-A-COQ1-1 16S ribosomal RNA gene	817	No
Micrarchaeota	JF280285	Uncultured archaeon clone GBX-A-COQ1-102 16S ribosomal RNA gene	817	No
Micrarchaeota	JF280272	Uncultured archaeon clone GBX-A-COQ1-105 16S ribosomal RNA gene	817	No
Micrarchaeota	JF280244	Uncultured archaeon clone GBX-A-COQ1-120 16S ribosomal RNA gene	817	No
Micrarchaeota	JF280208	Uncultured archaeon clone GBX-A-COQ1-147 16S ribosomal RNA gene	817	No
Micrarchaeota	JF280166	Uncultured archaeon clone GBX-A-COQ1-178 16S ribosomal RNA gene	817	No
Micrarchaeota	JF280276	Uncultured archaeon clone GBX-A-COQ1-243 16S ribosomal RNA gene	817	No
Micrarchaeota	JF280345	Uncultured archaeon clone GBX-A-COQ1-257 16S ribosomal RNA gene	817	No
Micrarchaeota	JF280181	Uncultured archaeon clone GBX-A-COQ1-268 16S ribosomal RNA gene	817	No
Micrarchaeota	JF280297	Uncultured archaeon clone GBX-A-COQ1-82 16S ribosomal RNA gene	817	No
Micrarchaeota	JF280363	Uncultured archaeon clone GBX-A-COQ1-189 16S ribosomal RNA gene	816	No
Micrarchaeota	JF280169	Uncultured archaeon clone GBX-A-COQ1-22 16S ribosomal RNA gene	816	No
Micrarchaeota	JF280275	Uncultured archaeon clone GBX-A-COQ1-244 16S ribosomal RNA gene	816	No
Micrarchaeota	JF280320	Uncultured archaeon clone GBX-A-COQ1-5 16S ribosomal RNA gene	816	No
Micrarchaeota	JF280298	Uncultured archaeon clone GBX-A-COQ1-74 16S ribosomal RNA gene	816	No
Micrarchaeota	JF280317	Uncultured archaeon clone GBX-A-COQ1-86 16S ribosomal RNA gene	816	No
Micrarchaeota	JF280252	Uncultured archaeon clone GBX-A-COQ1-112 16S ribosomal RNA gene	815	No
Micrarchaeota	JF280183	Uncultured archaeon clone GBX-A-COQ1-20 16S ribosomal RNA gene	815	No
Micrarchaeota	JF280193	Uncultured archaeon clone GBX-A-COQ1-34 16S ribosomal RNA gene	815	No
Micrarchaeota	JF280188	Uncultured archaeon clone GBX-A-COQ1-35 16S ribosomal RNA gene	815	No
Micrarchaeota	JF280191	Uncultured archaeon clone GBX-A-COQ1-66 16S ribosomal RNA gene	815	No
Micrarchaeota	JF280313	Uncultured archaeon clone GBX-A-COQ1-94 16S ribosomal RNA gene	815	No
Micrarchaeota	JF280311	Uncultured archaeon clone GBX-A-COQ1-95 16S ribosomal RNA gene	815	No
Micrarchaeota	JF280310	Uncultured archaeon clone GBX-A-COQ1-156 16S ribosomal RNA gene	814	No
Micrarchaeota	JF280151	Uncultured archaeon clone GBX-A-COQ1-307 16S ribosomal RNA gene	814	No
Micrarchaeota	JF280162	Uncultured archaeon clone GBX-A-COQ1-69 16S ribosomal RNA gene	814	No
Micrarchaeota	JF280330	Uncultured archaeon clone GBX-A-COQ1-77 16S ribosomal RNA gene	814	No
Micrarchaeota	JF280175	Uncultured archaeon clone GBX-A-COQ1-81 16S ribosomal RNA gene	814	No
Micrarchaeota	JF280209	Uncultured archaeon clone GBX-A-COQ1-279 16S ribosomal RNA gene	813	No
Micrarchaeota	JF280347	Uncultured archaeon clone GBX-A-COQ1-306 16S ribosomal RNA gene	812	No
Micrarchaeota	JF280265	Uncultured archaeon clone GBX-A-COQ1-98 16S ribosomal RNA gene	812	No
Micrarchaeota	JF280270	Uncultured archaeon clone GBX-A-COQ1-106 16S ribosomal RNA gene	811	No
Micrarchaeota	JF280339	Uncultured archaeon clone GBX-A-COQ1-12 16S ribosomal RNA gene	811	No
Micrarchaeota	JF280233	Uncultured archaeon clone GBX-A-COQ1-225 16S ribosomal RNA gene	811	No
Micrarchaeota	JF280171	Uncultured archaeon clone GBX-A-COQ1-25 16S ribosomal RNA gene	811	No
Micrarchaeota	JF280163	Uncultured archaeon clone GBX-A-COQ1-259 16S ribosomal RNA gene	811	No
Micrarchaeota	JF280223	Uncultured archaeon clone GBX-A-COQ1-222 16S ribosomal RNA gene	810	No
Micrarchaeota	JF280155	Uncultured archaeon clone GBX-A-COQ1-261 16S ribosomal RNA gene	810	No
Micrarchaeota	JF280289	Uncultured archaeon clone GBX-A-COQ1-291 16S ribosomal RNA gene	810	No
Micrarchaeota	JF280359	Uncultured archaeon clone GBX-A-COQ1-186 16S ribosomal RNA gene	809	No
Micrarchaeota	JF280254	Uncultured archaeon clone GBX-A-COQ1-203 16S ribosomal RNA gene	809	No
Micrarchaeota	JF280218	Uncultured archaeon clone GBX-A-COQ1-224 16S ribosomal RNA gene	809	No
Micrarchaeota	JF280234	Uncultured archaeon clone GBX-A-COQ1-226 16S ribosomal RNA gene	809	No
Micrarchaeota	JF280279	Uncultured archaeon clone GBX-A-COQ1-248 16S ribosomal RNA gene	809	No
Micrarchaeota	JF280284	Uncultured archaeon clone GBX-A-COQ1-283 16S ribosomal RNA gene	809	No
Micrarchaeota	JF280353	Uncultured archaeon clone GBX-A-COQ1-304 16S ribosomal RNA gene	809	No
Micrarchaeota	JF280225	Uncultured archaeon clone GBX-A-COQ1-211 16S ribosomal RNA gene	805	No
Micrarchaeota	JF280293	Uncultured archaeon clone GBX-A-COQ1-230 16S ribosomal RNA gene	804	No
Micrarchaeota	JF280207	Uncultured archaeon clone GBX-A-COQ1-146 16S ribosomal RNA gene	803	No
Micrarchaeota	JF280280	Uncultured archaeon clone GBX-A-COQ1-245 16S ribosomal RNA gene	803	No
Micrarchaeota	JF280282	Uncultured archaeon clone GBX-A-COQ1-89 16S ribosomal RNA gene	800	No
Parvarchaeota	FN860175	Uncultured archaeon partial 16S rRNA gene, clone A112006D03	864	No	AMD	Amaral-Zettler et al., 2011-Microbial community structure across the tree of life in the extreme Rio Tinto
Parvarchaeota	FN860177	Uncultured archaeon partial 16S rRNA gene, clone A112006D05	863	No
Parvarchaeota	FN860180	Uncultured archaeon partial 16S rRNA gene, clone A112006D08	864	No
Parvarchaeota	FN860192	Uncultured archaeon partial 16S rRNA gene, clone A112006F06	863	No
Parvarchaeota	FN860216	Uncultured archaeon partial 16S rRNA gene, clone A112806E12	864	No
Parvarchaeota	FN860220	Uncultured archaeon partial 16S rRNA gene, clone A112806F07	863	No
Parvarchaeota	FN860222	Uncultured archaeon partial 16S rRNA gene, clone A112806F10	863	No
Parvarchaeota	FN860235	Uncultured archaeon partial 16S rRNA gene, clone A112806H10	838	No
Parvarchaeota	FN860256	Uncultured archaeon partial 16S rRNA gene, clone A11906C05	863	No
Parvarchaeota	FN860260	Uncultured archaeon partial 16S rRNA gene, clone A11906C11	863	No
Parvarchaeota	FN860275	Uncultured archaeon partial 16S rRNA gene, clone A11906E11	863	No
Parvarchaeota	FN860310	Uncultured archaeon partial 16S rRNA gene, clone A122106B06	864	No
Parvarchaeota	FN860319	Uncultured archaeon partial 16S rRNA gene, clone A122106C03	864	No
Parvarchaeota	FN860367	Uncultured archaeon partial 16S rRNA gene, clone A122106G09	863	No
Parvarchaeota	FN860406	Uncultured archaeon partial 16S rRNA gene, clone A122206C01	863	No
Parvarchaeota	FN860416	Uncultured archaeon partial 16S rRNA gene, clone A122206C12	864	No
Parvarchaeota	FN860505	Uncultured archaeon partial 16S rRNA gene, clone A122306E06	832	No
Parvarchaeota	FN860530	Uncultured archaeon partial 16S rRNA gene, clone A122306H07	807	No
Parvarchaeota	FN860549	Uncultured archaeon partial 16S rRNA gene, clone A122406C01	864	No
Parvarchaeota	FN860588	Uncultured archaeon partial 16S rRNA gene, clone A130106C04	864	No
Parvarchaeota	FN860618	Uncultured archaeon partial 16S rRNA gene, clone A130106G08	864	No
Parvarchaeota	FN860687	Uncultured archaeon partial 16S rRNA gene, clone A130306C02	864	No
Parvarchaeota	FN860714	Uncultured archaeon partial 16S rRNA gene, clone A130306F11	864	No
Parvarchaeota	FN860743	Uncultured archaeon partial 16S rRNA gene, clone A213206B11	863	No
Parvarchaeota	FN860770	Uncultured archaeon partial 16S rRNA gene, clone A213206E05	863	No
Parvarchaeota	FN860803	Uncultured archaeon partial 16S rRNA gene, clone A213206H09	863	No
Parvarchaeota	FN860905	Uncultured archaeon partial 16S rRNA gene, clone A213406B12	864	No
Parvarchaeota	FN861047	Uncultured archaeon partial 16S rRNA gene, clone A213506H04	863	No
Parvarchaeota	FN861056	Uncultured archaeon partial 16S rRNA gene, clone A22006A01	851	No
Parvarchaeota	FN861117	Uncultured archaeon partial 16S rRNA gene, clone A220906G08	863	No
Parvarchaeota	FN861132	Uncultured archaeon partial 16S rRNA gene, clone A22106A02	864	No
Parvarchaeota	FN861152	Uncultured archaeon partial 16S rRNA gene, clone A22106C08	867	No
Parvarchaeota	FN861153	Uncultured archaeon partial 16S rRNA gene, clone A22106C09	864	No
Parvarchaeota	FN861191	Uncultured archaeon partial 16S rRNA gene, clone A222706E11	864	No
Parvarchaeota	FN861235	Uncultured archaeon partial 16S rRNA gene, clone A222806A11	863	No
Parvarchaeota	FN861244	Uncultured archaeon partial 16S rRNA gene, clone A222806B11	849	No
Parvarchaeota	FN861309	Uncultured archaeon partial 16S rRNA gene, clone A230806D07	863	No
Parvarchaeota	FN861313	Uncultured archaeon partial 16S rRNA gene, clone A230806D11	863	No
Parvarchaeota	FN861355	Uncultured archaeon partial 16S rRNA gene, clone A230806H08	863	No
Parvarchaeota	FN861359	Uncultured archaeon partial 16S rRNA gene, clone A230806H12	863	No
Parvarchaeota	FN861427	Uncultured archaeon partial 16S rRNA gene, clone A230905G04	863	No
Parvarchaeota	FN861447	Uncultured archaeon partial 16S rRNA gene, clone A230906A02	863	No
Parvarchaeota	FN861466	Uncultured archaeon partial 16S rRNA gene, clone A230906B12	864	No
Parvarchaeota	FN861519	Uncultured archaeon partial 16S rRNA gene, clone A230906G09	863	No
Parvarchaeota	FN861567	Uncultured archaeon partial 16S rRNA gene, clone A231006D02	863	No
Parvarchaeota	FN861568	Uncultured archaeon partial 16S rRNA gene, clone A231006D04	863	No
Parvarchaeota	FN861595	Uncultured archaeon partial 16S rRNA gene, clone A231006F08	863	No
Parvarchaeota	FN861597	Uncultured archaeon partial 16S rRNA gene, clone A231006F10	863	No
Parvarchaeota	FN861624	Uncultured archaeon partial 16S rRNA gene, clone A231106A04	864	No
Parvarchaeota	FN861627	Uncultured archaeon partial 16S rRNA gene, clone A231106A07	863	No
Parvarchaeota	FN861629	Uncultured archaeon partial 16S rRNA gene, clone A231106A09	864	No
Parvarchaeota	FN861661	Uncultured archaeon partial 16S rRNA gene, clone A231106D09	863	No
Parvarchaeota	FN861800	Uncultured archaeon partial 16S rRNA gene, clone A312906C02	863	No
Parvarchaeota	FN861828	Uncultured archaeon partial 16S rRNA gene, clone A312906F05	863	No
Parvarchaeota	FN861879	Uncultured archaeon partial 16S rRNA gene, clone A313006E07	864	No
Parvarchaeota	FN861880	Uncultured archaeon partial 16S rRNA gene, clone A313006E08	864	No
Parvarchaeota	FN861942	Uncultured archaeon partial 16S rRNA gene, clone A313106E01	862	No
Parvarchaeota	FN861945	Uncultured archaeon partial 16S rRNA gene, clone A313106E05	864	No
Parvarchaeota	FN861963	Uncultured archaeon partial 16S rRNA gene, clone A313106G10	864	No
Parvarchaeota	FN861975	Uncultured archaeon partial 16S rRNA gene, clone A322406E07	865	No
Parvarchaeota	FN861997	Uncultured archaeon partial 16S rRNA gene, clone A322406H06	864	No
Parvarchaeota	FN862016	Uncultured archaeon partial 16S rRNA gene, clone A32506B03	864	No
Parvarchaeota	FN862050	Uncultured archaeon partial 16S rRNA gene, clone A32506E06	863	No
Parvarchaeota	FN862069	Uncultured archaeon partial 16S rRNA gene, clone A32506G06	864	No
Parvarchaeota	FN862077	Uncultured archaeon partial 16S rRNA gene, clone A32506H05	864	No
Parvarchaeota	FN862095	Uncultured archaeon partial 16S rRNA gene, clone A32706E07	863	No
Parvarchaeota	FN862212	Uncultured archaeon partial 16S rRNA gene, clone A330606B09	865	No
Parvarchaeota	FN862215	Uncultured archaeon partial 16S rRNA gene, clone A330606C01	863	No
Parvarchaeota	FN862238	Uncultured archaeon partial 16S rRNA gene, clone A330606G01	864	No
Parvarchaeota	FN862263	Uncultured archaeon partial 16S rRNA gene, clone A330706B09	864	No
Parvarchaeota	FN862266	Uncultured archaeon partial 16S rRNA gene, clone A330706B12	864	No
Parvarchaeota	FN862273	Uncultured archaeon partial 16S rRNA gene, clone A330706C08	863	No
Parvarchaeota	FN862307	Uncultured archaeon partial 16S rRNA gene, clone A330706F10	864	No
Parvarchaeota	FN862624	Uncultured archaeon partial 16S rRNA gene, clone B117106D06	863	No
Parvarchaeota	FN862667	Uncultured archaeon partial 16S rRNA gene, clone B117106H05	863	No
Parvarchaeota	FN862756	Uncultured archaeon partial 16S rRNA gene, clone B12306F08	864	No
Parvarchaeota	FN863102	Uncultured archaeon partial 16S rRNA gene, clone B133706F09	863	No
Parvarchaeota	FN863127	Uncultured archaeon partial 16S rRNA gene, clone B133806A01	885	No
Parvarchaeota	FN863231	Uncultured archaeon partial 16S rRNA gene, clone B216406B06	863	No
Parvarchaeota	FN863280	Uncultured archaeon partial 16S rRNA gene, clone B216406G03	863	No
Parvarchaeota	FN863287	Uncultured archaeon partial 16S rRNA gene, clone B216406G10	863	No
Parvarchaeota	FN863446	Uncultured archaeon partial 16S rRNA gene, clone B216706A02	864	No
Parvarchaeota	FN863476	Uncultured archaeon partial 16S rRNA gene, clone B216706D01	863	No
Parvarchaeota	FN863479	Uncultured archaeon partial 16S rRNA gene, clone B216706D04	863	No
Parvarchaeota	FN863486	Uncultured archaeon partial 16S rRNA gene, clone B216706E02	863	No
Parvarchaeota	FN863576	Uncultured archaeon partial 16S rRNA gene, clone B225206E12	863	No
Parvarchaeota	FN863772	Uncultured archaeon partial 16S rRNA gene, clone B225506A06	863	No
Parvarchaeota	FN864221	Uncultured archaeon partial 16S rRNA gene, clone B315606G10	863	No
Parvarchaeota	FN865150	Uncultured archaeon partial 16S rRNA gene, clone O117206B02	864	No
Parvarchaeota	FN865376	Uncultured archaeon partial 16S rRNA gene, clone O117406G10	864	No
Parvarchaeota	FN865490	Uncultured archaeon partial 16S rRNA gene, clone O127606D01	847	No
Parvarchaeota	FN865615	Uncultured archaeon partial 16S rRNA gene, clone O127806B04	863	No
Parvarchaeota	FN865710	Uncultured archaeon partial 16S rRNA gene, clone O127906C11	864	No
Parvarchaeota	FN865757	Uncultured archaeon partial 16S rRNA gene, clone O127906H07	863	No
Parvarchaeota	FN865793	Uncultured archaeon partial 16S rRNA gene, clone O138006D01	864	No
Parvarchaeota	FN865845	Uncultured archaeon partial 16S rRNA gene, clone O138006H07	864	No
Parvarchaeota	FN865992	Uncultured archaeon partial 16S rRNA gene, clone O138206F12	863	No
Parvarchaeota	FN866009	Uncultured archaeon partial 16S rRNA gene, clone O138206H07	864	No
Parvarchaeota	FN866036	Uncultured archaeon partial 16S rRNA gene, clone O138306C05	869	No
Parvarchaeota	FN866092	Uncultured archaeon partial 16S rRNA gene, clone O138306H07	864	No
Parvarchaeota	FN866132	Uncultured archaeon partial 16S rRNA gene, clone O218406D02	863	No
Parvarchaeota	FN866241	Uncultured archaeon partial 16S rRNA gene, clone O218506E12	864	No
Parvarchaeota	FN866330	Uncultured archaeon partial 16S rRNA gene, clone O218606E10	863	No
Parvarchaeota	FN866375	Uncultured archaeon partial 16S rRNA gene, clone O218706B04	863	No
Parvarchaeota	FN866385	Uncultured archaeon partial 16S rRNA gene, clone O218706C03	863	No
Parvarchaeota	FN866430	Uncultured archaeon partial 16S rRNA gene, clone O218706G06	863	No
Parvarchaeota	FN866474	Uncultured archaeon partial 16S rRNA gene, clone O228806D03	863	No
Parvarchaeota	FN866478	Uncultured archaeon partial 16S rRNA gene, clone O228806D07	863	No
Parvarchaeota	FN866499	Uncultured archaeon partial 16S rRNA gene, clone O228806F06	863	No
Parvarchaeota	FN866684	Uncultured archaeon partial 16S rRNA gene, clone O229006G04	864	No
Parvarchaeota	FN866797	Uncultured archaeon partial 16S rRNA gene, clone O239206A02	863	No
Parvarchaeota	FN866973	Uncultured archaeon partial 16S rRNA gene, clone O239306H05	863	No
Parvarchaeota	FN867133	Uncultured archaeon partial 16S rRNA gene, clone O239506G08	863	No
Parvarchaeota	FN867767	Uncultured archaeon partial 16S rRNA gene, clone O320306D01	864	No

## Sheet: ST8
Table S8 The number of genes assigned to metabolic pathways as shown in Figure 3 of the main text and others.
Pathway and related metabolism		No.	Gene	Product	EC number	Micrarchaeota																													Parvarchaeota
						ARMAN-1	ARMAN-2	LR_AMD_bin_1	FK_AMD_2014_bin_107	FK_AMD_2014_bin_108	TC_Endo_bin_11	FK_AMD_2014_bin_113	FK_AMD_2014_bin_115	FK_Sedi_bin_12_4	FK_AMD_2014_bin_121	YNP_OP_bin_241	FK_AMD_2014_bin_20	FK_AMD_2010_bin_22	FK_AMD_2010_bin_24	FK_Sedi_bin_28	FK_AMD_2014_bin_31	TC_Endo_bin_32	FK_Sedi_bin_35	FK_AMD_2014_bin_36	FK_AMD_2014_bin_40	FK_AMD_2014_bin_50	FK_AMD_2014_bin_52	TC_Endo_bin_6	FK_AMD_2010_bin_7	FK_AMD_2014_bin_73	FK_AMD_2014_bin_88	FK_AMD_2014_bin_90	FK_AMD_2014_bin_97	Me_Mat_bin_1	ARMAN-4	ARMAN-5	FK_AMD_2014_bin_10	FK_AMD_2014_bin_17	FK_AMD_2014_bin_2	TC_Endo_bin_23	TC_Endo_bin_24	FK_AMD_2014_bin_27	LR_AMD_bin_3	TC_Endo_bin_47	FK_AMD_2010_bin_5	FK_Sedi_bin_55_70	FK_AMD_2014_bin_57	FK_AMD_2010_bin_6
Glycolysis pathway	Embden-Meyerhof-Parnas (EMP)	1	ROK	ROK hexokinase	EC 2.7.1.2							1																							1	1	1	1	1	1	1	1	1	1	1	1	1	1
		2	PGI	Glucose-6-phosphate isomerase (phosphoglucose isomerases)	EC 5.3.1.9				1																										1	1	1	1		1	1		1	1	1	1	1	1
		3	PFK-B	ATP-dependent phosphofructokinase (PFK-B)	EC 2.7.1.11				1			1																							1	1	1	1	1	1	1	1	1	1	1	1	1	1
		4	FBPA	Fructose-bisphosphate aldolase, archaeal class I	EC 4.1.2.13																														1	1	1	1	1	1	1	1	1	1	1	1	1	1
		5	TPI	Triosephosphate isomerase	EC 5.3.1.1																											1			1	1	1	1	1	1	1	1	1	1	2	2	1	1
		6	GAPN	Glyceraldehyde-3-phosphate dehydrogenase (NAD(P)(+)) (nonphosphorylating)	EC 1.2.1.9																1														1	1	1	1	1	1	1	1	1	1	1	1	1	1
		7	iPGAM	2,3-bisphosphoglycerate-independent phosphoglycerate mutase	EC 5.4.2.12											1																1			1	1	1	1	1	1	1	1	1	1	1	1	1	1
		8	ENO	Enolase	EC 4.2.1.11											1																1			1	1	1	1	1	1	1	1	1	1	1	1	1	1
		9	PK	Pyruvate kinase	EC 2.7.1.40								1									1									1	1			1	1	1	1	1	1	1	1	1	1	1	1	1	1
	Entner-Doudoroff (ED)	94	GDH	Glucose 1-dehydrogenase	EC 1.1.1.47	1	1	1		1	1	1					1				1	1		1	1		1	1	1					1
		95	Gnl	Gluconolactonase	EC 3.1.1.17
		96	GAD	Gluconate dehydratase	EC 4.2.1.39		1	1		1	1										1	1		1	1		1	1	1					1
		97	KDGA	2-dehydro-3-deoxy-D-gluconate aldolase	EC 4.1.2.14; EC 4.1.2.51		1	1		1	1						1				1	1		1	1		1	1	1					1
		98	GADH	Glyceraldehyde dehydrogenase	EC 1.2.1.89		1	1		1	1										1	1		1	1			1	1					1
		99	GK	Glycerate kinase	EC 2.7.1.165
		8	eno	Enolase	EC 4.2.1.11											1																1			1	1	1	1	1	1	1	1	1	1	1	1	1	1
		9	pk	Pyruvate kinase	EC 2.7.1.40								1									1									1	1			1	1	1	1	1	1	1	1	1	1	1	1	1	1
Gluconeogenesis		13	PEPS	Phosphoenolpyruvate synthase	EC 2.7.9.2				1					1		1	2				3	1			1				1		1		1		1		1	2	1	1	1	1	1		1	1	1	1
		15	pgk	Phosphoglycerate kinase	EC 2.7.2.3
		15'	gapA	glyceraldehyde-3-phosphate dehydrogenase	EC 1.2.1.12
		16	fbp	fructose 1,6-bisphosphatase (fructose bisphosphate phosphatase)	EC 3.1.3.11																											1
		17	pmm/pgm	glucose 6-phosphatase	EC 3.1.3.9
Glycerol utilization		22	glpK	Glycerol kinase	EC 2.7.1.30																															1		1	1						1	1		2
		23	glpA	Glycerol-3-phosphate dehydrogenase	EC 1.1.5.3																											1			1	1	1	1	1	1	1	1	1	1	1	1	1	1
		5	TPI	Triosephosphate isomerase	EC 5.3.1.1																											1			1	1	1	1	1	1	1	1	1	1	2	2	1	1
Pentose phosphate pathway	Oxidative PPP	37	G6PDH	glucose 6-phosphate dehydrogenase	EC 1.1.1.49
		38	6PGL	6-phosphogluconolactonase	EC 3.1.1.31
		39	6PGDH	6-phosphogluconate dehydrogenase	EC 1.1.1.44				1			2		2																			2
	Non-oxidative PPP	40	RPI	Ribose-5-phosphate isomerase	EC 5.3.1.6				1			1							1													1
		41	RPE	Ribose-5-phosphate-3-epimerase	EC 5.1.3.1														1													1
		42	TK	Transketolase	EC 2.2.1.1
		43	TA	Transaldolase	EC 2.2.1.2
Pentose metabolism		44	rbks	Ribokinase	EC 2.7.1.15				1			1							1											1					1	1	1	1	1	1	1	1	1	1	1	1	1	1
		45	prps	Ribose-phosphate pyrophosphokinase	EC 2.7.6.1	1	1	1	1	1	1	1					1	1	1		1	1		1	1		1	1	1			1		1
		46	deoC	Deoxyribose-phosphate aldolase	EC 4.1.2.4							1																				1			1	2	1	1	2	1	1	1	1	1	1	1	1	2
Pyruvate metabolism		13	PEPS	Phosphoenolpyruvate synthase	EC 2.7.9.2				1					1		1	2				3	1			1				1		1		1		1		1	2	1	1	1	1	1		1	1	1	1
		14	pepck	Phosphoenolpyruvate carboxykinase (GTP)	EC 4.1.1.32											1																					1	1	1	1	1	1	1	1	1	1		1
		20	alt	Alanine transaminase (alanine aminotransferase)	EC 2.6.1.2	1	1	1	2	1	1	2	1	1		1	1	1	1			1	1		1	1	1	1	1	1	1	2	1	1
		21	maeB	Malate dehydrogenase (oxaloacetate-decarboxylating) (NADP+)	EC 1.1.1.40	1	1		1	1		1	1		1	1		1	1	1	1	1	1	1	1	1	1	1		1	1	1		1	1	1	1	1	1	1			1	1	1	2	1	1
		10	pdh	Pyruvate dehydrogenase E1 component alpha subunit	EC 1.2.4.1	1	1	1	1	1	1	1		1	1		1	1	1	1	1	1	1		1	1		1	1	1		1	1	1
		10	pdh	Pyruvate dehydrogenase E1 component beta subunit	EC 1.2.4.1	1	1	1	1	1	1	1		1	1		1	1	1	1	1	1	1		1	1		1	1	1		1	1	1
		11	pdh	Pyruvate dehydrogenase E2 component (dihydrolipoamide acetyltransferase)	EC 2.3.1.12	1	1	1	1	1	1	1	1	1	1		1	1	1	1	1	1	1		1	1		1	1	1		1	1	1
		12	lpd	Pyruvate dehydrogenase E3 component (dihydrolipoamide dehydrogenase)	EC 1.8.1.4		1	1	1	1	1	1	1	1	1		1	1	1	1	1	1	1		1	1		1	1	1		1	1	1
		47	porA	Pyruvate:ferredoxin oxidoreductase, alpha subunit	EC 1.2.7.1											1
		48	porB	Pyruvate:ferredoxin oxidoreductase, beta subunit	EC 1.2.7.1											1
		49	porC	Pyruvate:ferredoxin oxidoreductase, gamma subunit	EC 1.2.7.1											1
		50	porD	Pyruvate:ferredoxin oxidoreductase, delta subunit	EC 1.2.7.1											1
Fermentation	Ethanol fermentation	18	aldh	Aldehyde dehydrogenase (ALDH)	EC 1.2.1.3	1	1	1		1	1	1	1	1	1	1	1	1	1	1			1	1	1	1	1	1	1	1	1	1	1	1
		19	adh	Alcohol dehydrogenase (ADH)	EC 1.1.1.1	1	3			1	1						1	1	2	1			1	1	1	1	1	1	1		1	1		1	2	1	2	2	1			1	1	2	2	2		2
	Acetate fermentation	100	─	Acetyl-CoA synthetase (ADP-forming) alpha chain	EC 6.2.1.13	1	1	1	1	1	1	1	1	1	1	1	1	1	1	1	1	1	1	1	1	1	1	1		1	1	1	1	1
		100	─	Acetyl-CoA synthetase (ADP-forming) beta chain	EC 6.2.1.13	1	1	1	1	1	1	1	1	1	1	1	1	1	1	1	1	1	1	1	1	1	1	1		1	1		1	1
		100	─	Acetyl-CoA synthetase (ADP-forming) alpha and beta chain, combined gene	EC 6.2.1.13																														1	1	1	1	1	1	1	1	1	1		1	1
	Butyrate fermentation	117	atoB	Acetyl-CoA acetyltransferase or thiolase	EC 2.3.1.9; EC 2.3.1.16	1	1			1	1	1		2				1	1					1	1	1	1	1			1	1	1	1
		118	hbd	3-hydroxybutyryl-CoA dehydrogenase	EC 1.1.1.157	1	1			1	1	1		2				1	1					1	1	1	1	1				1	1	1
		119	echA	Enoyl-CoA hydratase	EC 4.2.1.17	1	2			1	1	1		1				1	1					1	1	1	1	1				1	1	1
		120	bcd	Butyryl-CoA dehydrogenase	EC 1.3.99.2	1	2			1	1	1		2				1	1					2	1		1	1				1		2
		100	─	Acetyl-CoA synthetase (ADP-forming) alpha chain	EC 6.2.1.13	1	1	1	1	1	1	1	1	1	1	1	1	1	1	1	1	1	1	1	1	1	1	1		1	1	1	1	1
		100	─	Acetyl-CoA synthetase (ADP-forming) beta chain	EC 6.2.1.13	1	1	1	1	1	1	1	1	1	1	1	1	1	1	1	1	1	1	1	1	1	1	1		1	1		1	1
Beta-oxidation of fatty acids		117	─	Acyl-CoA synthetase	EC 6.2.1.3
		118	─	Acyl-CoA dehydrogenase	EC 1.3.99.-	1	2			1	1	1		2				1	1					2	1		1	1				2		2
		119	echA	Enoyl-CoA hydratase	EC 4.2.1.17	1	2			1	1	1		1				1	1					1	1	1	1	1				1	1	1
		120	─	3-hydroxybutyryl-CoA dehydrogenase (3-hydroxyacyl-CoA dehydrogenase)	EC 1.1.1.157; EC 1.1.1.35	1	1			1	1	1		2				1	1					1	1	1	1	1				1	1	1
		121	─	3-ketoacyl-CoA thiolase (EC 2.3.1.16) @ Acetyl-CoA acetyltransferase (EC 2.3.1.9)	EC 2.3.1.9; EC 2.3.1.16	1	1			1	1	1		2				1	1					1	1	1	1	1			1	1	1	1
TCA cycle and related		24	cs	Citrate synthase	EC 2.3.3.1	1	1	1		1	1	1		1	1		1	1	1	1				1	1	1	1	1	1		1	1	1	1	1	1	1	1	1	1	1		1	1	1	1	1	1
		25	acnA	Aconitate hydratase	EC 4.2.1.3	1	1	1		1	1	1		1	1		1	1		1				1	1	1	1	1			1	1	1	1	1	1		1	1	1	1	1	1	1	1	1		1
		26	idh	Isocitrate dehydrogenase (NADP)	EC 1.1.1.42	1	1	1		1	1	1		1	1		1	1	1	1				1	1	1	1	1	1			1	1	1	1	2		1	1	1	1	1	1	1	1	1		1
		27	korA	2-oxoglutarate/2-oxoacid ferredoxin oxidoreductase, alpha subunit	EC 1.2.7.3; EC 1.2.7.11		1	1		1	1	1	1	1	1	1	1	1	2				1	1	1		1	1	1	1	1	2	1	1	1	2	1	1	1	1		1	1	1	1	1	1	1
		28	korB	2-oxoglutarate/2-oxoacid ferredoxin oxidoreductase, beta subunit	EC 1.2.7.3; EC 1.2.7.11	1	1	1		1	1	1	1	1	1	1	1	1	2				1	1	1		1	1	1	1	1	2	1	1	1	2	1	1	2	1			1	1	1	1	2	1
		29	sucD	Succinyl-CoA synthetase (Succinyl-CoA ligase), ADP-forming, alpha subunit	EC 6.2.1.5																											1			3	1	1	1	1	1	1		1	1	1	1		1
		30	sucC	Succinyl-CoA synthetase (Succinyl-CoA ligase), ADP-forming, beta subunit	EC 6.2.1.5																											1			2	1	1	1	1	1	1		1	1	1	1		1
		31	sdhA	Succinate dehydrogenase/fumarate reductase, flavoprotein subunit	EC 1.3.5.1	2	1	1	1	1	1	1	1	1	1		1	1	1	1				1	1	1	1	1	1		1	1	1	1	1	1	1	1	2	1	1	1	1	1	1	2		1
		32	sdhB	Succinate dehydrogenase/fumarate reductase, iron/sulfur subunit	EC 1.3.5.1	2	1	1	1	1	1	1	1	1	1		1	1	1	1				1	1	1	1	1	1		1	1	1	1	1	1	1	1	2	1	1	1	1	1	1	2		1
		33	sdhC	Succinate dehydrogenase/fumarate reductase, putative membrane subunit	EC 1.3.5.1			1		1	1		1	1	1		1	1						1	1	1	1	1	1		1		1	1	1	1	1	1	2	1	1	1	1	1	1	2		1
		34	fumC	Fumarate hydratase class II	EC 4.2.1.2	1	1	1	1	1	1	1	1	1	1		1	1	1	1				1	1	1	1	1	1		1	1	1	1	2	1	1	1	2	1	1	1	1	1	1	2		1
		35	mqo	Malate dehydrogenase (quinone or NAD-dependent)	EC 1.1.5.4; EC 1.1.1.37	1	1	1		1	1	1		1	1		1	1	1	1				1	1	1	1	1	1		1	1	1	1	1	2	1	1	1	1	1	1	1	1	1	2		1
		36	aat	Aspartate aminotransferase (aspartate transaminase)	EC 2.6.1.1	1	1	1	2	1	1	2	1	1	1	1	1	1	1			1	1		1	1	1	1	1	1	1	2	1	1
		167	prpB	Methylisocitrate lyase	EC 4.1.3.30	1	1				1							1									1					2		1
Oxidative phosphorylation chain	Complex I	51	nuoA	NADH-ubiquinone oxidoreductase chain A	EC 1.6.5.3	1	1	1	1	1	1	1	1	1	1	1	1	1	1	1			1	1	1	1	1	1	1	1	1	1	1	1	1		1	1	1	1	1		1	1	1	1		1
		52	nuoB	NADH-ubiquinone oxidoreductase chain B	EC 1.6.5.3	1	1	1	1	1	1	1	1	1	1	1	1	1	1	1			1	1	1	1	1	1	1	1	1	1	1	1	1	1	1	1	1	1	1		1	1	1	1		1
		53	nuoC	NADH-ubiquinone oxidoreductase chain C	EC 1.6.5.3	1	1	1	1	1	1	1	1	1	1	1	1	1	1	1			1	1	1	1	1	1	1	1	1	1	1	1	1	1	1	1	1	1	1		1	1	1	1		1
		54	nuoD	NADH-ubiquinone oxidoreductase chain D	EC 1.6.5.3	1	1	1	1	1	1	1	1	1	1	1	1	1	1	1			1	1	1	1	1	1	1	1	1	1	1	1		1	1	1	1	1	1		1	1	1		1	1
		55	nuoH	NADH-ubiquinone oxidoreductase chain H	EC 1.6.5.3	1	1	1	1	1	1	1	1	1	1	1	1	1	1	1			1	1	1	1	1	1	1	1	1	1	1	1		1	1	1	1	1	1		1	1	1	1	1	1
		56	nuoI	NADH-ubiquinone oxidoreductase chain I	EC 1.6.5.3	1	1	1	1	1	1	1	1	1	1	1	1	1	1	1			1	1	1	1	1	1	1	1	1	1	1	1		1	1	1	1	1	1		1	1	1	1	1	1
		57	nuoJ	NADH-ubiquinone oxidoreductase chain J	EC 1.6.5.3	1	1	1	1	1	1	1	1	1	1	1	1	1	1	1			1	1	1	1	1	1	1	1	1	1	1	1	1	1	1	1	1	1		1	1	1	1	1	1	1
		58	nuoK	NADH-ubiquinone oxidoreductase chain K	EC 1.6.5.3	1	1	1	1	1	1	1	1	1	1	1	1	1	1	1			1	1	1	1	1	1	1	1	1	1	1	1	1	1	1	1	1	1		1	1	1	1	1	1	1
		59	nuoL	NADH-ubiquinone oxidoreductase chain L	EC 1.6.5.3	1	1	1	1	1	1	1	1	1	1	1	1	1	1	1			1	1	1	1	1	1	1	1	1	1	1	1	1	1	1	1	1	1		1	1	1	1	1	1	1
		60	nuoM	NADH-ubiquinone oxidoreductase chain M	EC 1.6.5.3	1	1	1	1	1	1	1	1	1	1	1	1	1	1	1			1	1	1	1	1	1	1	1	1	1	1	1	1	1	1	1	1	1		1	1	1	1	1	1	1
		61	nuoN	NADH-ubiquinone oxidoreductase chain N	EC 1.6.5.3	1	1	1	1	1	1	1	1	1	1	1	1	1	1	1			1	1	1	1	1	1	1	1	1	1	1	1	1	1	1	1	1	1		1	1	1	1	1	1	1
	Complex II	31	sdhA	Succinate dehydrogenase/fumarate reductase, flavoprotein subunit	EC 1.3.5.1	2	1	1	1	1	1	1	1	1	1		1	1	1	1				1	1	1	1	1	1		1	1	1	1	1	1	1	1	2	1	1	1	1	1	1	2		1
		32	sdhB	Succinate dehydrogenase/fumarate reductase, iron/sulfur subunit	EC 1.3.5.1	2	1	1	1	1	1	1	1	1	1		1	1	1	1				1	1	1	1	1	1		1	1	1	1	1	1	1	1	2	1	1	1	1	1	1	2		1
		33	sdhC	Succinate dehydrogenase/fumarate reductase, putative membrane subunit	EC 1.3.5.1			1		1	1		1	1	1		1	1						1	1	1	1	1	1		1		1	1	1	1	1	1	2	1	1	1	1	1	1	2		1
	ETF-Q	62	─	Electron-transferring-flavoprotein dehydrogenase	EC 1.5.5.1	1	1	1	1	1	1	1	1	1	1	1	1	1	1	1	1	1	1	1	1	1	1	1	1	1	1	1	1	1
	Complex III	63	petA	Cytochrome bc1 complex, iron-sulfur subunit	EC 1.10.2.2		1														1																						1
		64	petB	Cytochrome bc1 complex, cytochrome b subunit	EC 1.10.2.2	1	1	1	1	1		1	1	1	1		1	1			1		1		1		1		1	1				1	1	1	1	1	1	1		1	1	1	1	1	1	1
	Complex IV	65	appC	Cytochrome bd-II terminal oxidase, subunit I	EC 1.10.3.10	1				1	1						1				1	1		1	1	1	1	1	1					1	1	1	1	1	2	1	1	1		2	1	2		1
		66	appB	Cytochrome bd-II terminal oxidase, subunit II	EC 1.10.3.10	1				1	1						1				1	1		1	1	1	1	1	1					1	1	1	1	1	2	1	1	1		1	1	2		1
	Complex V (V-type)	67	─	V-type ATP synthase subunit A	EC 3.6.3.14	1	1	1	1	1	1	1	1	1	1	1	1	1	1	1	1	1	1	1	1	1	1	1	1	1	1	1	1	1	1	3	1	1	1	1	1	1	1	1	1	1	1	1
		68	─	V-type ATP synthase subunit B	EC 3.6.3.14	1	1	1	1	1	1	1	1	1	1	1	1	1	1	1	1	1	1	1	1	1	1	1	1	1	1	1	1	1	1	2	1	1	1	1	1	1	1	1	1	1	1	1
		69	─	V-type ATP synthase subunit C	EC 3.6.3.14	1	1	1	1	1	1	1	1	1	1	1	1	1	1	1	1	1	1	1	1	1	1	1	1	1	1	1	1	1	1	1	1	1	1	1	1	1	1	2	1	1		1
		70	─	V-type ATP synthase subunit D	EC 3.6.3.14	1	1	1	1	1	1	1	1	1	1	1	1	1	1	1	1	1	1	1	1	1	1	1	1	1	1	1	1	1	1	2	1	1	1	1	1	1	1	1	1	1	1	1
		71	─	V-type ATP synthase subunit E	EC 3.6.3.14	1	1	1	1	1	1	1	1	1	1	1	1	1	1	1	1	1	1	1	1	1	1	1	1	1	1	1	1	1	1	2	1	1	1	1	1	1	1	2	1	1	1	1
		72	─	V-type ATP synthase subunit F	EC 3.6.3.14	1	1	1	1	1	1	1	1	1	1	1	1	1	1	1	1	1	1	1	1	1	1	1	1	1	1	1	1	1	1	2	1	1	1	1	1	1	1	2	1	1		1
		73	─	V-type ATP synthase subunit G	EC 3.6.3.14	1	1	1	1	1	1	1	1	1	1	1	1	1	1	1	1	1	1	1	1	1	1	1	1	1		1	1	1		2	1	1	1	1	1	1	1	1	1	1	1	1
		74	─	V-type ATP synthase subunit H	EC 3.6.3.14	1	1	1	1	1	1	1	1	1	1	1	1	1	1	1	1	1	1	1	1	1	1	1	1	1		1	1	1
		75	─	V-type ATP synthase subunit I	EC 3.6.3.14	1	1	1	1	1	1	1	1	1	1	1	1	1	1	1	1	1	1	1	1	1	1	1	1	1	1	1	1	1	1	2	1	1	2	1	1	1	1	1	1	1	1	1
		76	─	V-type ATP synthase subunit K	EC 3.6.3.14	1	1	1	1	1	1	1	1	1	1	1	1	1	1	1	1	1	1	1	1	1	1	1	1	1	1	1	1	1	1	2	1	1	1	1	1	1	1	2	1	1	1	1
AMP metabolism		77	ampp	AMP phosphorylase	EC 2.4.2.57				1							1
		78	─	ribose-1,5-bisphosphate isomerase	EC 5.3.1.29				1							1
		79	RuBisCO	ribulose-1,5-bisphosphate carboxylase	EC 4.1.1.39				1							1
Isoprenoid biosynthesis		80	─	Acetoacetyl-CoA thiolase	EC 2.3.1.9	1	1			1	1	1		2				1	1					1	1	1	1	1			1	2	1	1
		81	─	HMG-CoA synthase	EC 2.3.3.10	1		1		1	1		1		1	1		1	1		2	2	1		1	1		1	1	1	1	1		1
		82	─	HMG-CoA reductase	EC 1.1.1.34		1												1		1	1									1	1
		83	─	Mevalonate kinase	EC 2.7.1.36		1	1			1	1	2			1	1		2	1	1	1	1		1		1	1		1	1	2
		84	PMK	Phosphomevalonate kinase	EC 2.7.4.2			1			1	1					1		2	1		1	1				1					2
		85	DMD	Diphosphomevalonate decarboxylase	EC 4.1.1.33	1	1	1		1	1	1	1		2		1	1	2	1		1	1	1	1	1	1	2		1	1	2		1
		86	PMD	Phosphomevalonate decarboxylase	EC 4.1.1.99
		87	IPK	Isopentenyl phosphate kinase	EC 2.7.4.26	1	2	1		1	1		1		1	1	1			1	2			1	1		1	1	1		1	1		1
		88	IDI	Isopentenyl diphosphate isomerase	EC 5.3.3.2	1	1	1	1	1	1		1	2	2	1	1	1	1	1	1	1	1	1	1		1	1	1	1	1	1		1
		89	─	Prenyltransferase (Geranylgeranyl diphosphate synthase)	EC 2.5.1.29	2	2	2	1	1	3	1	1	2			2	1	1	1	2	2	1	2	3		3		2	1			2	2
		90	─	Glycerol-1-phosphate dehydrogenase	EC 1.1.1.261
		91	─	(S)-3-O-geranylgeranylglyceryl phosphate synthase	EC 2.5.1.42		2	1	2	1	1	1	1	1	1	1	1	1	1	1	1	1	1	1	1	1	1	1	1	1	1	1	1	1
		92	─	(S)-2,3-di-O-geranylgeranylglyceryl phosphate synthase	EC 2.5.1.42	1	1	1	1	1	1	2	1	1	1	1	1	1	2		1	1	1	1	1	1	1	1	1	1	1	1	1	1
		93	─	Geranylgeranyl reductase	EC 1.3.1.83	1	1		1	1	1			1	1	1	1	1						1		1			1		1	1		1
Heme biosynthesis		─	─	glutamyl-tRNA synthetase	EC 6.1.1.17	1	1	1	1	1	1	1	1	1	1	1	1	1	1	1	1	1	1	1	1	1	1	1	1	1	1	1	1	1	1	1	1	1	1	1	1	1	1	1	1	1	1	1
		─	─	glutamyl-tRNA reductase	EC 1.2.1.70																		1													2			1	1	1		1	1		1		1
		─	─	glutamate-1-semialdehyde 2,1-aminomutase	EC 5.4.3.8
		─	─	porphobilinogen synthase	EC 4.2.1.24
		─	─	hydroxymethylbilane synthase (Porphobilinogen deaminase)	EC 2.5.1.61	1	1			1	1													1	1	1	1	1				1		1
		─	─	uroporphyrinogen-III synthase	EC 4.2.1.75	1	1			1	1													1	1	1	1	1				1		1
		─	─	uroporphyrinogen III decarboxylase	EC 4.1.1.37	2	1			1	1														1	1	1	1				1		1
		─	─	coproporphyrinogen III oxidase	EC 1.3.3.3; EC 1.3.99.22
		─	─	oxygen-dependent protoporphyrinogen oxidase	EC 1.3.3.4; EC 1.3.5.3
		─	─	ferrochelatase	EC 4.99.1.1	1	1			1	1							1							1	1	1	1						1	1	2			1	1		1		1		2		1
		─	─	protoheme IX farnesyltransferase	EC 2.5.1.-
		─	─	cytochrome c oxidase assembly protein subunit 15
CO oxidation and related		105	coxS	Carbon monoxide dehydrogenase small chain	EC 1.2.7.4 (previously EC 1.2.99.2)	1	1			1	1											1			1	1	1							1
		106	coxM	Carbon monoxide dehydrogenase medium chain	EC 1.2.7.4 (previously EC 1.2.99.2)	1	1			1	1											1			1	1	1							1
		107	coxL	Carbon monoxide dehydrogenase large chain	EC 1.2.7.4 (previously EC 1.2.99.2)		1			1	1								1			1			1	1	1							1
		108	CA	carbonic anhydrase, family 3	EC 4.2.1.1	1	1			1	1			2										1			1					1		1
			coxG	Carbon monoxide oxidation accessory protein CoxG		2	1			1	2	1		2				1	1			1		1	2	1	2					1		2
			cooS	Carbon monoxide dehydrogenase CooS subunit	EC 1.2.7.4 (previously EC 1.2.99.2)									1																			1
			cooC	CO dehydrogenase accessory protein CooC (nickel insertion)										1																			1
Sulfur metabolism		109	cysN	Sulfate adenylyltransferase subunit 1	EC 2.7.7.4	1			1	1		1	1	1	1	1		1	1	1			1	1		1		1		1	1	1	1	1
		110	cysD	Sulfate adenylyltransferase subunit 2	EC 2.7.7.4	1			1	1		1	1	1	1	1		1	1	1			1	1		1		1		1	1	1	1	1
		111	cysC		EC 2.7.1.25
		112	cysH	Phosphoadenosine phosphosulfate reductase	EC 1.8.4.8																														1	1	1	1	1	1			1	1	1	1
		113	dsrA/dsrB	dissimilatory sulfite reductase alpha/beta subunit	EC 1.8.99.5
Nitrogen metabolism		114	GLDH	Glutamate dehydrogenase (NADP+)	EC 1.4.1.2; EC 1.4.1.3; EC 1.4.1.4	1	1	1	1	1	1	1	1	1	1	1	1	1	1	1	1	1	1	1	1	1	1	1		1	1	1	1	1
		115	glt	Glutamate synthase (NAD(P)H)	EC 1.4.1.13; EC 1.4.1.14																											1
		116	glnA	Glutamine synthetase	EC 6.3.1.2				1										1	1																					1	1					1
Nucleotide biosynthesis pathway	Purine de novo	149	purF	amidophosphoribosyltransferase	EC 2.4.2.14				1
		150	purD	phosphoribosylamine--glycine ligase	EC 6.3.4.13							1
		151	purN/purT	phosphoribosylglycinamide formyltransferase	EC 2.1.2.2
		152	pruL	phosphoribosylformylglycinamidine synthase	EC 6.3.5.3
		153	purM	phosphoribosylformylglycinamidine cyclo-ligase	EC 6.3.3.1
		154	purK	5-(carboxyamino)imidazole ribonucleotide synthase	EC 6.3.4.18
		155	purE	5-(carboxyamino)imidazole ribonucleotide mutase	EC 5.4.99.18
		156	purC	phosphoribosylaminoimidazole-succinocarboxamide synthase	EC 6.3.2.6
		157	purB	adenylosuccinate lyase	EC 4.3.2.2																											1
		158	purH	phosphoribosylaminoimidazolecarboxamide formyltransferase / IMP cyclohydrolase	EC 2.1.2.3																															1
		159	purP	5-formaminoimidazole-4-carboxamide-1-(beta)-D-ribofuranosyl 5'-monophosphate synthetase	EC 6.3.4.23
		160	purO	IMP cyclohydrolase	EC 3 5.4.10																															1
	Purine salvage	122	GuaA	GMP synthase (glutamine-hydrolysing)	EC 6.3.5.2			1						1					1	1
		123	GuaB	IMP dehydrogenase	EC 1.1.1.205		1	1	1			1	1			1	1		1										1			1			1	1	2	1	1	1			1	1		1
		124	GuaC	GMP reductase	EC 1.7.1.7
		125	PurA	adenylosuccinate synthase	EC 6.3.4.4																											1
		126	PurB	adenylosuccinate lyase	EC 4.3.2.2
		127	SurE	5'-nucleotidase	EC 3.1.3.5																									1					1	1	1	1	1	1	1	1	1		1	1	1	1
		128	DeoD	purine-nucleoside phosphorylase	EC 2.4.2.1															1
		129	Add	adenosine deaminase	EC 3.5.4.4								1	1	1				1												1
		130	Ade	adenine deaminase	EC 3.5.4.2
		131	─	adenine phosphoribosyltransferase	EC 2.4.2.7	1		1	1	1		1	1	1		1	1		1		1	1		1		1		1	1			1	1	1
		132	─	xanthine phosphoribosyltransferase	EC 2.4.2.22						1	1						1														1											1
		133	─	hypoxanthine phosphoribosyltransferase	EC 2.4.2.8
		134	─	5'-inosinate phosphoribohydrolase	EC 3.2.2.12
	Pyrimidine de novo	161	CAD	carbamoyl-phosphate synthase	EC 6.3.5.5	1		1		1	1					1	1	1					1	1	1			1	1					1
		162	─	aspartate carbamoyltransferase	EC 2.1.3.2			1	1								1												1			1
		163	─	dihydroorotase	EC 3.5.2.3				1
		164	pyrD	dihydroorotate dehydrogenase	EC 1.3.5.2
		165	─	orotate phosphoribosyltransferase	EC 2.4.2.10														1
		166	─	orotidine-5'-phosphate decarboxylase	EC 4.1.1.23		1																									1						1										1
	Pyrimidine salvage	135	pyrH	uridylate kinase	EC 2.7.4.22	1	1	1	1	1		1				1	1	1	1		1	1	1	1		1		1	1	1	1	1		1	1	1	1	1	1	1				1	1	1
		136	ndk	nucleoside-diphosphate kinase	EC 2.7.4.6	1	1	2	1	1	1	1	1	1	1	1		1	1	1	1	1	1	1	1	1		1	1	3	1	1	1	1	1	1	1	1	1	1	1	1	1	2	1	1	1	1
		137	─	5'-nucleotidase	EC 3.1.3.5																									1					1	1	1	1	1	1	1	1	1		1	1	1	1
		138	udp	uridine phosphorylase	EC 2.4.2.3	1						1					1																	1
		139	pyrG	CTP synthase	EC 6.3.4.2	1	1	1	1	1	1	1		1	1	1	1	2	1	1			1	1	1	1	1	1	1	1	1	1	1	1	1	1	1	1	1	1	1	1	1	2	1	1	1	1
		140	dcd	dCTP deaminase	EC 3.5.4.13	2	1	1		1	1				1	1		1	1	1	1	1	1	2	2	2	2	1		1	1	1		2	2	1	2	2	2	2	2	2	2	1	2	1	2	1
		141	cdd	cytidine deaminase	EC 3.5.4.5									1		1				1										1
		142	─	Alkaline phosphodiesterase I (EC 3.1.4.1) / Nucleotide pyrophosphatase (EC 3.6.1.9)	EC 3.6.1.9	1			1	1		1	1	1				1	2		1	1		1		1		1		1		1	1	1		1	1	1	2			1	1	1	1	1		1
		143	─	UMP-CMP kinase	EC 2.7.4.14
		144	─	pyrimidine-5'-nucleotide nucleosidase	EC 3.2.2.10
		145	upp	uracil phosphoribosyltransferase	EC 2.4.2.9
		146	pdp	pyrimidine-nucleoside phosphorylase	EC 2.4.2.2
		147	rihB	ribosylpyrimidine nucleosidase	EC 3.2.2.8
		148	codA	cytosine deaminase	EC 3.5.4.1
Peptidases		─	─	M50		2	3	3	3	3	3	2	2	3	3	2	3	3	2	3	2	2	3	3	3	3	3	3	3	3	3	3	3	2	2	2	2	2		2	1	2	1	2	2	4	2	2
		─	─	S16		1	1	2	1	1	1	2	2	2	2	2	2	2	2	2	2	1	1	1	1	1	1	1	2	1	2	2	2	1	2	2	2	2	2	2	2	2	2	2	1	2	2	2
		─	─	M24		2	2	2	2	2	2	2	2	2	2	2	2	2	2	2	2	2	2	2	2	2	1	2	2	2	1	2	2	2	1	1	1	1	1	1	1	1		1	1	1	1	1
		─	─	C26		2	1	3	1	2	2	1		2	1	2	1	2	2	2			2	2	2	1	1	2	2	1	1	1	1	2	1	1	1	1	1	1	1	1	1	2	1	1	1	1
		─	─	M20		1	3	2	3	3	1	5	1	1	1	1	1	1	2	1		1	1	1	3	1		1	1	1	1	4	1	1		1		2	3		1		1					1
		─	─	T01		2	1	1	1	2	2	1	1	2	1	1		2	1		1	2	1	1	1	1	1	1	1	1	2	1	2	1	1	1	1	1	1	1	1	1	1	1	1	2	1	1
		─	─	S66		3	2	1		2					2	1		1	1		2		1	2	1	2	1	1		1	1			3	1	2		1	1	2	1	1	3	1	2	2		1
		─	─	M48		1	1	1	1	1	1	1	1	1	1	1	1	1	1				1	1		1	1	1	1	1	1	1	1	1	1		1		1		1	2	1	1	1	1	1	1
		─	─	S33		1		1	1		1	1	1	2			2	1			2	1	1		1	1	1	1	2	2	2	2	2	2				1					1
		─	─	M01		1	1	1	2	1	2		1	1	1	1		1	1	1	2	2	1	1	2	1	1	1	1	1	1	1	1	1
		─	─	I87		1	1			1	1				1			1					1	1	1	1	1			1	1	1		1			2	2	2				1	1	2	2	1	2
		─	─	A05			2				1	1		1							1	1			1								1		1	3	1	2		2		2	1	1	2	2		1
		─	─	M13		1	1			1										1	1	1	1			2	1	1				1		1	2	1	1	2	1	1		1	1		1	1	1	1
		─	─	U62				2						2		2	2	2										2	2			2	2						2	2	2		2
		─	─	M16				1	1		2	1	1				1		1	1					1		1		1						1	1		1	2		2	1	1		1	1	1	1
		─	─	C44								1																							1	1	1	1	1	1	1	1	1	2	1	2	1	1
		─	─	S53																															1	1	1	1	1	1	1	1	1	1	1	1	1	1
		─	─	M79		1						1					1	1	1					1			1		1					1
		─	─	A22						1	1																													1	1	1		1			1
		─	─	I51		1				1											1	1		1				1						1
		─	─	G01									1						1				1	1							1
		─	─	A24																																	1						1		1	1
		─	─	M38				1									1						1					1
		─	─	S09								2									1
		─	─	U32												2
		─	─	M15						1
		─	─	M23						1
		─	─	M32																			1
		─	─	S26								1
		─	─	U73																	1
Carbohydrate-degradation		─	─	Alpha glucosidase (CAZy GH31 family)	EC 3.2.1.20																															1	1	1	1				1		1	1		1
		─	─	Beta glucosidase (CAZy GH1 and GH39 families)	EC 3.2.1.21			1			1		1	2			1	1					1		1				1				2		1	1	1	1	2	1	2		1	1	1	1	2	1
		─	─	Glucoamylase (CAZy GH15 family)	EC 3.2.1.3	2	2	2	2	2	2	1		1	1		2	1	1		2	3	1	2	2	1	2	2	2			2	1	2	2	3	2	2	2	2	2	2	2	4	3	4	3	2
		─	─	Alpha-amylase (CAZy GH57 family)	EC 3.2.1.1																														1	1	1	1	1	1	1	1	1		1	2	1
		─	─	Pullulanase (CAZy GH13 family)	EC 3.2.1.135																																		1				1		1	1	1
		─	─	Endoglucanase	EC 3.2.1.4				1			1																		2
		─	─	GH10																												1
		─	─	GH23										1																	1		2
		─	─	GH76								1																				1
		─	─	GH78																															1	1	1	1	1	1								1
		─	─	GH100																												1
		─	─	GH128												1
		─	─	Glycogen debranching enzyme, archaeal type								1																							1	1	1	1	1	1	1	1	2	1	1	1	1	1
Transporters		─	─	Amino acid permease		4	3	2	1	4	1	2		1	1	2	2	2	1	1	2	2	2	2	1	2	2	3	2	2	2	2		3	1	1	1	2	1	1	1	1	1	3	1	2	1	1
		─	─	Aromatic amino acid-specific transport protein																																				1	1
		─	─	Amino acid transporter			1						2									1										1
		─	─	Ammonium transporter		1																												1
		─	─	ABC transporter, ATP-binding protein		2	5	2	3	2	2	4	4	4	3	3	3	1	2	2	3	3	2	1	3	3	2	2	4	2	1	4	4	2	5	3	4	7	7	3	3	1	5	3	4	5	3	5
		─	─	ABC transporter permease protein		1	1			1	1				1	2	1	1			1		1	1	1	1	1	2	1	1		2		1	2	3	2	2	3	2	2	1	2	2	1	2		1
		─	─	Niacin transporter NiaP						1																	1								1	1	1	1			1		1		1	1		1
		─	─	Sugar transporter							1														1		1					1				3	2	2	1			1	2	1			1	2
		─	─	Maltose/maltodextrin ABC transporter, permease protein MalF																																1	1		1				2		1	1	1
		─	─	Maltose/maltodextrin ABC transporter, permease protein MalG																																			1				2		1	1	1
		─	─	Maltose/maltodextrin ABC transporter, substrate binding periplasmic protein MalE																																			1				1		1	1	1
		─	─	Inorganic phosphate transporter			1	1	1	1	1	1	1	1	1	1							1	1		1	1	1	1			1	1	1		1		1	1					1	1	1		1
		─	─	Alkanesulfonates / Sulfonate ABC transporter ATP-binding protein																			1															1										1
		─	─	ABC-2 type transporter																												1
		─	─	L-Proline/Glycine betaine transporter ProP										1	1											1							1		1			1				1
		─	─	Methionine ABC transporter ATP-binding protein			1					1
		─	─	Sodium ABC transporter ATP-binding protein		1																						1						1
		─	─	Zinc transporter, ZIP family					1			1							1													1
		─	─	Na+/H+ antiporter		1	1	2	1	1	1	2		2				2	2			1			1	1	1	1	1		1	1	2	1	2	2	1	1	1	2	1			1	1	1	1	1
		─	─	sodium/hydrogen exchanger		1	1			1	1		1		1	1	1			1			2	1	1	1	1	1	1	1		1		1	2	1	1	2	3	1	1	2	2	2	2	3	1	2
		─	─	Anion permease ArsB/NhaD-like			1											1							1		1											1									1	1
		─	─	Acetate permease (actP)			1	1		1	1	1			1		1		1						1	1	1		1		1	1
Stress response	Multiple drugs	─	─	ABC-type multidrug transport system, permease component		1	1	2	1	1		2	1	2	1		1	2	2	1			1	1		1		1	2	1		2	2	1	3	3	2	3	3	1	1	2		1	2	2	1	3
		─	─	ABC-type multidrug transport system, ATPase component						1									1												1						1				1	1			1
		─	─	Multidrug resistance protein (reltaed protein)		1	1	2	2	2	1	2	1	1	2		1	2	2	1	2	1	1	1	2	1	2	1		2		6	1	1	1	2	2	1	2	2	1			3	2	3		2
		─	─	Permease, multidrug efflux						1		1				1	1		1				1		1				1	1	1	1			1	1	1	1		1	1	1	1	1	1	1	1
		─	─	Conserved membrane protein, multidrug efflux associated		1		1		1																1	1			1				1
		─	─	Permease of the drug/metabolite transporter (DMT) superfamily			1	1	1			4			3	1		3	1	4			2				1			1		2						1										1
	Antibiotics	─	─	TldD protein, part of TldE/TldD proteolytic complex				1						1		1	1	1										1	1			1	1						1	1	1		1
		─	─	TldE protein, part of TldE/TldD proteolytic complex				1						1		1	1	1										1	1			1	1						1	1	1		1
		─	─	Fosmidomycin resistance protein		1	1			1	1	1		1					1		1	1		1	1			1				1	1	1	1	1	1	1		1				1	1	1	1	1
		─	─	Diptheria toxin resistance protein required for diphthamide biosynthesis (Saccharomyces)-like 1		1	1	1		1	1	1	1	1	1	1	1	1	1	1	1	1	1		1	1	1	1		1		1		1	1	1	1	1	1	1	1	1	1	1	1	1	1	1
		─	─	Daunorubicin resistance transmembrane protein		1	1			1			1	1	1		1								1	1	1		1				1	1
		─	─	Ethidium bromide-methyl viologen resistance protein EmrE						1			1					1						1		1
		─	─	Metallo-beta-lactamase superfamily protein																																		1			1		1	1	1	1	1
		─	─	Metallo-beta-lactamase family protein, RNA-specific		1	3	2	1	1	1	1	1	1	2	1	2	1	1				1	1	2			1	1	1	1	1	1	1
	Heat/cold shock	─	─	Heat shock protein 60 family chaperone GroEL / Thermosome subunit			1	1	2	1	1		1	1	1	1	1	1	1	1	1	1	1	1	1	1	1	1	1	1	1	1	1	1	1	2	1	1	1	1	1	1	1	1	1	1	1
		─	─	Heat shock protein GrpE			1	1	2	1	1		1	1	1	1	1	1	1	1	1	1	1	1	1	1	1	1	1	1	1	1	1	1		1	1	1	1	1	1	1	1	1	1	1	1	1
		─	─	Heat shock protein Hsp20																												1
		─	─	Heat shock protein HtpX					1			1		1					1											1			1
		─	─	Small heat shock protein		1	1	2		1	2	1		1		1	2	2			1	1	2	2	2	1	2	1	2		1		2	1		1	1	1							1	2		1
		─	─	Chaperone protein DnaK			1	1	2	1	1		1	1	1	1	1	1	1	1	1	1	1	1	1	1	1	1	1	1	1	1	1	1	1	1	1		1	1	1	2	1	1	1	1	1	1
		─	─	Chaperone protein DnaJ			2	1	3	1	1	1	1	1	1	2	1	1	1		1	2	1	1	1	1	1	1	1	1	1	1	1	1	1	1	1		1	1	1	2	1	1	1	1	1	1
		─	─	Cold-shock DEAD-box protein A			2	1	1			1		1	1					1	1									1	1	1	1		1	1		1	1			1			1	1		2
	Heavy metals	─	merA	Mercuric ion reductase	EC 1.16.1.1	1	1			1	1	1	1	1			1		1	1			1	1	1	1	1	1	1		1	1		1	1	1		1		1	1	1	1		1	1		1
		─	─	Mercury resistance operon repressor, probable										1						1																				1				1
		─	zntA	Lead, cadmium, zinc and mercury transporting ATPase		2	2	2	2	2		1	2	2	1		1	2	2		1	1	3	2	1			1	2	1	2	2	2	2	1	3	1	2	1	1	1	2	2	1	1	2	1	2
		─	arsC	Arsenate reductase	EC 1.20.4.1	2	2	1		2							1						1		1	1		2		2				1		1	1	1	1	1			1	1	1	1		1
	Oxidative stress	101		Thiol peroxidase, Bcp-type	EC 1.11.1.15	1	1	1	1	1	1	1			1		1	1		1		1	2	1	1	1	1		1	1	1	1		1	1	1	1	2	1		1	1	1	1	1	1	1	2
		102	sodF	Superoxide dismutase [Fe]	EC 1.15.1.1	1	1	1		1	1				1	1	1	1	1		1	1	1	1	1			1	1	1	1			1								1
		103	sodA	Superoxide dismutase [Mn]	EC 1.15.1.1								1	1																			1		1	1	1	1	1	1	1		1	2	1	1	1	1
		104	ahpC	Alkyl hydroperoxide reductase subunit C-like protein	EC 1.11.1.15	1	1		1	1	1		2	1	1	1		1	2		1	1	1	1	1			1		1			1	1	1	1	1	1	2	1	1	1	1	1	1	1	1	1
DNA replication, recombination and repair		─	─	Cell division protein FtsZ		4	4	4	4	4	4	4	3	3	4	4	4	4	4	4	3	4	4	3	4	4	4	4	4	4	3	3	3	4	2	2	2	2	3	2	2	3	2	2	2		2	2
		─	─	Cell division protein FtsH		3	3	3	3	3	3	4	3	5	3	3	1	4	3	4	4	8	4	2	3	3	2	3	1	3	3	4	5	3	1	3	2	2	2	1	1	2	2	3	2	2	2	3
		─	─	Cell division protein FtsJ		1	1			1					1				1					1				1		1				1
		─	─	Cell division protein FtsX					1															1										1
		─	─	Cell division protein FtsW																	1				1
		─	─	Cell division protein FtsK																								1
		─	─	putative cell division protein [Pyrobaculum aerophilum]; COG1537: Predicted RNA-binding proteins		1	1	1	1	1	1	1	1	1	1	1	1	1	1	1	1	1	1	1	1	1	1	1	1	1	1	1	1	1	1	1	1	1	2	1	1		1	2	1	1		1
		─	─	DNA primase small subunit (EC 2.7.7.-) / DNA primase large subunit (EC 2.7.7.-)																															1	1	1	1	2	1	1	1	1	2	1	1	1	1
		─	─	DNA primase (EC 2.7.7.-)		1	1	1	1	1	1	1		1	1	1	1		1	1	1	1	1	1	1	1	1	1	1	1	1	1	1	1	1	1	1	1	1	1	1	1	1		1	1	1	1
		─	─	DNA primase/helicase, phage-associated																						1																			1	1
		─	─	DNA primase small subunit (EC 2.7.7.-)		1	1	1	1	1	1	1	1	1	1	1	1	1	1	1		1	1	1	1	1	1	1		1		1	1	1
		─	─	DNA primase large subunit (EC 2.7.7.-)		1				1	1	1		1	1	1								1	1		1			1		1		1
		─	─	DNA/RNA-binding protein Alba		1	1	1	1	1	1	1	1	1	1	1	1	1	1	1	1	1	1	1	1	1	1	1	1	1	1	1	1	1	1	1	1	1	1	1			1	1	1		1
		─	─	Bipolar DNA helicase HerA		1	3	3	2	3	3	2	1	1	3	2	1	2	2	2	4	1	2	2	4	2	2	2	2	2	1	4	1	2	4	2	2	2	4	2	1	1	2	1	1	3	1	1
		─	─	DNA replication helicase protein MCM		1	1	1	1	1	1	2	1	1	1	1	1	1	1	1	1	1	1	1	1	1	1	1	1	1	1	1	1	1	1	1	1	1	1	1	1	1	1	1	1	1	1	1
		─	─	ATP-dependent DNA helicase pcrA									1						1		1		1		1		1	1			1	1		1	2	1	1	1	1	1	1		1	1	1	2		1
		─	─	Putative ski2-type helicase MJ1124		1	1	1	1	1	1	1	1		1	1	1		1	1	1	1	1	1	1	1	1		1	1	1	1	1	1	2	2	1	1	1	1	1	1	1	1	1	1	1	1
		─	─	DNA topoisomerase I	EC 5.99.1.2		1	1	1	1	1	1	1	1	1	1	1	1	1	1		1	1	1	1	1	1	1	1	1	1	1	1	1	1	1	1	1	1	1		1	1	1	1	1	1
		─	─	DNA topoisomerase VI subunit A	EC 5.99.1.3		1	1	1	1	1	1	1	1	1	1	1	1	1	1	1	1	1	1	1	1	1	1	1	1	1	1	1	1	1	2	1	1	1	1	1	1	1	1	1	1	1	1
		─	─	DNA topoisomerase VI subunit B	EC 5.99.1.3	1	1	1	1	1	1	1	1	1	1	1	1	1	1	1	1	1	1	1	1	1	2	1	1	1	1	1	1	1	1	2	1	1	1	1	1	1	1	1	1	1	1	1
		─	─	Endonuclease III	EC 4.2.99.18	3	3	3	3	3	3	3	1	3	3	3	1	2	2	2	4	3	3	3	2	2	3	3	2	3	2	3	3	3	2	2	2	2	2	2	1	2	2	2	2	2	2	2
		─	─	Endonuclease IV	EC 3.1.21.2			1	1		1	1	1	1	1	1	1	1	1	1	1	1	1		1		1		1	1	1	1	1
		─	─	Flap structure-specific endonuclease		1	1	1	1	1	1	1	1	1	1	1	1	1	1	1	1	1	1	1	1	1	1	1	1	1	1	1		1	1	1	1	1	1	1	1	1		1	1	1	1	1
		─	─	tRNA-intron endonuclease	EC 3.1.27.9	1	1	1	1	1	1	1	1	1	1	1	1	1	1	1	1	1	1	1	1	1	1	1	1	1	1	1	1	1	1	1	1	1	1	1	1	1	1	1	1	1	1	1
		─	─	Ribonuclease HI	EC 3.1.26.4		1		1									1														1					1
		─	─	Ribonuclease HII	EC 3.1.26.4	1	1	2	1	1	1	1		1	1	1	1	1	1	1	1	1	1	1	1	1	1	1		1	1	1	1	1	1	1	1	1	1	1	1	1	1	1	1	1	1	1
		─	─	Ribonuclease P protein component 1	EC 3.1.26.5		1	1			1	1			1	1	1	1	1						1	1	1		1		1
		─	─	Ribonuclease P protein component 4	EC 3.1.26.5										1	1		1	1				1		1					1	1											1					1
		─	─	Ribonuclease PH	EC 2.7.7.56		2	1	1	1	1	1	2	1	1	1	1	1	1	1	2	2	1		1	1	1		2	2	1	1	1			1	1				1	1		1			1
		─	─	Ribonuclease Z	EC 3.1.26.11	1	1	2		1	1	1	1	1	1	1	2	1	1	2	1	1	1	1	1	1	1	1	1	1	1	1	1	1	2	2	1	1	3	2	2	1	2	3	2	2	1	1
		─	─	Ribonucleotide reductase of class II (coenzyme B12-dependent) (EC 1.17.4.1)		2	1	1	2	1	1	1	1	1	2	1	1	1		1	1	1	1	1	1	1	1	1	1	3		1	1	1	1	1	1	1	1	1	1	1	1	2	1	1	1	1
		─	─	Transposase		1	1	2	3	3	1	8		5		1		2		1	3	2	2	1	2			1	7	1	1	4	2	3	1	1			1	1	1		2	1
		─	─	Integrase								1			1			1		1			2			3						1						1					1		1	1	1
		─	─	Uracil-DNA glycosylase, family 4		1	1	1	1	1	1	1		1	1	1	1	1	1	1		1	1	1	1		1	1	1	1	1	1	1	1	1	1	1	1	2	1	1	1	1	1	1	1	1
		─	─	DNA repair and recombination protein RadA		1	1	1	1	1	1	1	1	1	1	1	1	1	1	1	1	1	1		1	1	1	1	1	1	1	1	1	1	1	1	1	1	1	1	1	1	1		1	1	1	1
		─	─	DNA double-strand break repair protein Mre11		1	1	1		1	1	1	1	1	2	1	1	1	1	1	1		1	1	1	1	1	1	1	1	1	1	1	1	1	1	1	1	1	1	1	1	1		1	1	1	1
		─	─	DNA double-strand break repair Rad50 ATPase			2		1	1	1				1	1			1	1	1		1	1	2	1	2	2		1		3			1	1	1	1	1	1	1	2	1		1		1	1
		─	─	ATP-dependent DNA ligase (EC 6.5.1.1)
		─	─	Replication factor C large subunit		1	1	1	1	1	1	1	1	1	1	1	1	1	1	1	1	1	1	1	1	1	1	1	1	1	1	1	1	1	1	1	1	1		1	1	1	1	1	1	1	1	1
		─	─	Replication factor C small subunit		1	1	1	1	1	1	1	1	1	1	1	1	1	1	1	1	1	1	1	1	1	1	1	1	1	1	1	1	1	1	1	1	1		1	1	1	1	2	1	1	1	1
		─	─	Archaeal DNA polymerase I (EC 2.7.7.7)		1	1		1	1	1	1	1	1	1	1	1	1	1	1	1	1	1	1	1	2		1		1		1	1	1	1	1	1	1	1	1	1	1	1	1	1	2	1	1
		─	─	Archaeal DNA polymerase II large subunit (EC 2.7.7.7)		1	1	1	2	1	1		1	1	1	1	1	1	1	1	1	1	1	1	1	1	1	1		1	1	1	1	1	1	2	1	1	1	1	1	1	1	2	1	2	1	1
		─	─	Archaeal DNA polymerase II small subunit (EC 2.7.7.7)		1	1	1	2	1	1		1	1	2	1	1	1	1	1	1	1	1	1	1	1	1	1	1	1	1	1	1	1	1	1	1	1	1	1	1		1	1	1	1	1	1
		─	─	DNA polymerase IV (EC 2.7.7.7)		1	1	1		1	1	1		1	1	1	1	1	1	1		1	1	1		1	1	1	1	1	1	1	1	1
		─	─	DNA polymerase sliding clamp protein PCNA		1	1	1	1	1	1	1	1	1	2	1	1	1	1	1	1	1	1	1	1	1	1	1	1	1	1	1	1	1	1	1	1	1	1	1	1	1	1	1	1	1	1	1
		─	─	DNA polymerase X family		1	1	1	1	1	1	1		1	1	1	1	1	1	1	1	1	1	1	1	1	1	1	1	1	1	1	1	1	1	1	1	1	1	1	1	1	1	2	1	1	1	1
		─	─	Chromosome partition protein smc		2	1	3	1	2	1	1	3	2	1	1	2	2	1	1	1	3	1	1	1	1	1	1	2	1	1	1	2	2	2	2	1	1	1	2	1	1	1	1	1	1	1	1
Transription		─	─	DNA-directed RNA polymerase beta subunit (EC 2.7.7.6)																																					1
		─	─	DNA-directed RNA polymerase beta' subunit (EC 2.7.7.6)									1								1	1
		─	─	DNA-directed RNA polymerase subunit A' (EC 2.7.7.6)			1	1	1	1	1	1	1	1	1	1	1	1	1	1	1	1	1	1	1	1		1	1	1	1	1	1	1	2	2	1	1	1	1	1	1	1	1	1	1	1	1
		─	─	DNA-directed RNA polymerase subunit A'' (EC 2.7.7.6)		1	1	1	1	1	1	1		1	1	1	1			1			1	1	1	1		1	1	1	1	1	1	1	1	1	1	1	1	1	1	1	1	1	1		1	1
		─	─	DNA-directed RNA polymerase subunit B (EC 2.7.7.6)			1				2		1		1			1							2	1					1				1	2	1	1	1		1	1	2	1	1	1	1
		─	─	DNA-directed RNA polymerase subunit B' (EC 2.7.7.6)		1	1	1	1	1		1	1	1		1	1	1	1	1	1	1	1	1		1		1	1	1		1	1	1	1	1	1	1	1	1				1	1	1
		─	─	DNA-directed RNA polymerase subunit B'' (EC 2.7.7.6)		1		1	1	1		1		1	1	1	1		1	1	1	1	1	1				1	1	1	1	1	1	1						1		1					1
		─	─	DNA-directed RNA polymerase subunit D (EC 2.7.7.6)		1	1	1	1	1	1	1	1	1	1	1	1		1	1	1	1	1	1	1	1	1	1	1	1	1	1	1	1	1	1	1	1	1	1	1	1	1	1	1		1	1
		─	─	DNA-directed RNA polymerase subunit E' (EC 2.7.7.6)		1	1	1	1	1	1	1	1	1	1	1	1	1	1	1	1	1	1	1	1	1	1	1	1	1	1	1	1	1	1	1	1	1	1	1	1	1	1	1	1	1	1	1
		─	─	DNA-directed RNA polymerase subunit E''					1							1	1	1	1		1	1	1						1	1		1									1	1		1			1
		─	─	DNA-directed RNA polymerase subunit F (EC 2.7.7.6)								1				1			1
		─	─	DNA-directed RNA polymerase subunit H (EC 2.7.7.6)							1					1						1				1						1				1	1	1	1	1	1	1		1	1	1	1	1
		─	─	DNA-directed RNA polymerase subunit K (EC 2.7.7.6)		1	1	1	1	1	1	1	1	1	1	1	1	1	1	1	1	1	1	1	1	1	1	1	1	1	1		1	1				1			1			1	1			1
		─	─	DNA-directed RNA polymerase subunit N (EC 2.7.7.6)		1	1	1	1	1	1	1	1	1	1	1	1	1	1	1	1	1	1	1	1	1	1	1	1	1	1	1	1	1	1						1	1	1
		─	─	HTH-type transcriptional regulator Ptr2		1	1	1		1	1				1	1		1			1	1		1	1		1	1		1				1
		─	─	Predicted transcriptional regulator with C-terminal CBS domain		1		1	1	1					1	1	1		1	1			2					1	1			1		1			1	1	1						1			1
		─	─	Transcriptional regulator, AsnC family			1					3		1					2			1										1	1				1	1	2	1	1		1	2	1	2	1
		─	─	Transcriptional regulator, HxlR family		1						1														1		1						1
		─	─	Transcriptional regulator, PadR family			1		1	1	1	1		1	2	1	1	2			1	1	1		1	1		1	1	1	1	2		1	1	2	2	2	2	1	2	1	1	3	2	2	2	3
		─	─	Transcriptional regulator, TetR family																			2					1
		─	─	Transcriptional regulator, TrmB family																															1	2	2	1	2	1	1	2	2	1	2	2	2	1
		─	─	Transcriptional regulator, XRE family														1							1		1
		─	─	Two component transcriptional regulator, winged helix family							1						1							1	1	1	1		1	1
		─	─	Uncharacterized HTH-type transcriptional regulator MJ0586		1	1	1	1	1	1	1	1	1	1	1	1	1	1	1	1	1	1	1	1	1	1	1	1	1	1	1		1	1	1		1	1	1			1	1	1	1	1	1
		─	─	TATA-box binding protein			2	2	1	2		1	2	2	2	2	2	2	2	2	1		2	1	2	2	1	1	1	2	2	1	2		1	1	1	1	1	1	1	1	1		1	1	1	1
Translation		─	─	Eukaryotic translation initiation factor 2 alpha subunit		1	1	1		1	1			1	1	1	1	1	1	1	1	1	1		1	1	1	1	1	1	1	1	1	1		1	1	1	1	1	1	1	1	1	1	1	1	1
		─	─	Eukaryotic translation initiation factor 2 beta subunit		1	1	1	1	1	1	1	1	1	1	1	1	1	1	1	1	1	1	1	1	1	1	1	1	1	1	1	1	1	1	1	1	1	1	1	1	1	1	1	1	1	1	1
		─	─	Eukaryotic translation initiation factor 2 gamma subunit		1	1	1	1	1	1	1	1	1	1	1		1	1	1	1	1	1	1	1	1	1	1		1	1	1	1	1	1	2	1	1	1	1	1	1	1	1	1	1	1	1
		─	─	Eukaryotic translation initiation factor 5A		1	1	1	1	1	1	1	1	1	1	1	1	1	1	1	1	1	1	1	1	1	1	1	1	1	1	1	1	1	1	1	1	1	1	1	1	1	1	1	1	1	1	1
		─	─	Eukaryotic translation initiation factor 6		1	1	1	1	1	1	1	1	1	1	1	1	1	1	1	1	1	1	1	1	1	1	1	1	1	1	1	1	1
		─	─	Translation initiation factor 1A		1	1	1	1	1	1	1	1	1	1	1	1	1	1	1	1	1	1	1	1	1	1	1	1	1	1	1	1	1	1	1	1	1	1	1	1	1	1	1	1	1	1	1
		─	─	Translation initiation factor 2		1	1	1	1	1	1	1		1	1	1	1	1	1	1	1	1	1	1	1	1		1	1	1	1	1	1	1	1	1	1	1	1	1	1	1	1	1	1	1	1	1
		─	─	Translation initiation factor SUI1-related protein		1	1	1		1	1	1	1	1	1	1	1	1	1	1	1	1	1	1	1	1	1	1	1	1	1	1	1	1	1	2	1	1	1	1	1	1	1	1	1	1	1
		─	─	Translation elongation factor 1 alpha subunit		1	1	1	1	2	1	1		1	1	1	1	1	1	1	1	1	2		1	2	2	1	1	1	1	1	1	1	1	2	1	1	1	1	1	1	1	1	1	1	1
		─	─	Translation elongation factor 1 alpha-related protein		1	1	1		1	1	1	1	1		1	1	1	1	1	1	1	1	1		1	1	1	1	1	1	1	1	1	2	1	2	2	2	2	1	2	2	2	2	2	2	2
		─	─	Translation elongation factor 2		1	1	1	1	1	1	1		1	1	1	1	1	1	1	1	1	1	1	1	1	1	1	1	1	1	1	1	1	3	3	1	1	1	1	1		1	1	1		1	1
Secretion system		─	FtsY	fused signal recognition particle receptor		1	1	1		1	1	1	1	1	1	1	1	1	1	1	1	1	1	1	1	1	1	1	1	1	1	1	1	1			1	1	1	1	1	1	1	2	2	2	1	1
		─	SecE	preprotein translocase subunit SecE
		─	SecD	preprotein translocase subunit SecD		1	1	1		1	1	1	1	1	1	1	1	1	1	1	1	1	1	1	1			1	1	1	1	1	1	1	1	1	1	1	1	1	1	1	1	1	1	3	1	1
		─	SecF	preprotein translocase subunit SecF		3	1	2	1	3	1	2	2	1	1	2	3	2	2	1	1	1	1	3	1	2		3	2	1	1	2	2	3	1	1	1	1	1	1	1	1	1	1	1	3	1	1
		─	SecY	preprotein translocase subunit SecY		1	1	1	1	1	1	1	1	1	1	1	1	1	1	1	1	1	1	1	1	1	1	1		1	1	1	1	1	1	1	1	1	1	1	1	1	1	1	1	1	1	1
		─	Ffh	signal recognition particle subunit SRP54	EC 3.6.5.4	1	1	1	1	1	1	1		1	1	1	1	1	1	1	1	1	1	1	1	1	1	1	1	1	1	1	1	1		1	1	1	1	1	1	1	1	1	1	1	1	1
Other frequently detected genes		─	─	Putative stomatin/prohibitin-family membrane protease subunit YbbK																	1														1	1	1	1	1	1	1	1	1	1	1	1	1	1
		─	─	Putative stomatin/prohibitin-family membrane protease subunit aq_911		1	1	1			1							1	1	1			1	1	1	1	1			1	1	1		1		1			1	1			1	1	1	1
		─	─	Membrane protein involved in the export of O-antigen, teichoic acid lipoteichoic acids		1	2	1		1	1	2	2	2		2			1	1	2	2	1	1	1		2	1		1	1	1	2	2	1	1	1	1		1			1	1	1	1	1	1
		─	─	Glycosyltransferase		9	11	10	7	7	9	10	3	7	6	7	7	5	3	8	5	5	10	7	8	4	5	7	6	11	5	4	11	11	6	5	3	11	14	6	6	7	6	3	5	4	5	4
		─	─	LPS glycosyltransferase								1											1								1				1	1						2	3		1
		─	─	Glycosyltransferase LafA, responsible for the formation of Glc-DAG																	1										1	1			1	1	1		1			2		1	1	1	1	1
		─	─	Glycosyltransferase involved in cell wall biogenesis (EC 2.4.-.-)			1	1														1																	2	1		1
		─	─	Soluble lytic murein transglycosylase										1																	1		1
		─	─	Autotransporter adhesin							2						1	1	1			1			2		1			3			1	1	2	3	1		2			1			2		2	1
		─	─	Cell division inhibitor							1														1		1				1	1			1			1							1	1		1
		─	─	Circadian clock protein KaiC			1					1	1	1	1	1		1	3		2	1				2				1		1	1		1	1	3	2	3	2	2	2	2	1		2	1	2
		─	─	Exosome complex exonuclease 1		1								1			1							1		1		1					1	1	1			1	1	1			1	1	1	1		1
		─	─	Probable exosome complex exonuclease 2 (EC 3.1.13.-)		1		1	1	1	1	1			1	1		1	1	1			1	1	1		1	1			1			1			1	1	1	1	1	1	1		1		1	1
		─	─	Probable exosome complex RNA-binding protein 1			1	1	1	1	1	1		1	1	1	1	1	1	1	1	1	1	1	1	1	1	1	1	1	1	1	1	1	1	1	1	1	1	1	1	1	1	1	1	1	1	1
		─	─	Shwachman-Bodian-Diamond syndrome protein; predicted exosome subunit		1	1	1	1	1	1	1	1	1	1	1	1	1	1	1	1	1	1	1	1	1	1	1	1	1	1	1	1	1	1	1	1	1	1	1	1	1	1	1	1	1	1	1
		─	─	Aspartate ammonia-lyase	EC 4.3.1.1	1			1			1	1		1		1		1	1					1		1		1		1	1			2	3	1		2	1		1		1
		─	─	RNase L inhibitor																															1	3	1	1	1	1	1	1	1	2	1	1	1	1
		─	─	Asparagine synthetase [glutamine-hydrolyzing]	EC 6.3.5.4							1																							1	1	1	1	1	1		1	1	1	1	1	1
		─	─	GTP-binding and nucleic acid-binding protein YchF		1	1	1	2	1	1			1	1	1	1	1	1	1		1	1	1	1	1	1	1	1	1	1	1	1	1	1	1	1	1		1	1	1	1	1	1	1	1	1
		─	─	Dephospho-CoA kinase archaeal, predicted	EC 2.7.1.24	1	2	1	1	1	1	1	1		1	1	1		1		1	1	1	1	1	1	1	1	1		1	1		1	2	2	2	2	2	2	2	2	2	3	2	2	2	2
		─	─	Putative glycogen debranching enzyme, archaeal type, TIGR01561																															1	1	1	1	1	1	1	1	1	1	1	1	1	1
		─	─	phytol kinase		1	1	1	1	1	1	1	1	1	1	1	1	1	1	1	2	1	1	1	1	1	1	1	1	1	1	1	1	1	1		1	1	1	1			1	1	1	1		1
		─	─	Potassium channel protein		4	4	4	2	4	4	2	4	3	3	2	4	3	2	3	1		3	4	4	4	4	4	4	3	5	2	3	4	1	1	1	1	1	1		1	1		1	1	1	1
		─	─	Ferrochelatase, protoheme ferro-lyase	EC 4.99.1.1	1	1			1	1							1							1	1	1	1						1	1	1			1	1				1		1		1
		─	─	Inorganic pyrophosphatase	EC 3.6.1.1	1	1	2	1	1	1	1	1	1	1		1	2				1	1		2	1	2	1	1		1	1	1	2	1	1	1		1	1			1	1		1	1	1
		─	─	MuT/NUDIX protein		1				1									1								1							1	1	1			1
		─	─	ADP-ribose pyrophosphatase	EC 3.6.1.13		3	1	2	1		2		1		1	1	1	3	2	1		1	1	2	1	2	1			1	1	1	1	1	1	2	3	2	2	1	1	1	1	2	2		3
		─	─	Chlorite dismutase precursor		1	1			1	1							1					1		1	1	1	1						1	1	1		1	1	1				1	1	1		1
		─	─	Pirin-like protein YhhW, possibly qercetin 2,3-dioxygenase activity		1				1	1						1								1	1		1	1						1	1		1						1	1	1		1
		─	─	UDP-glucose 4-epimerase		1	1	2	2	1	3	5	1	3	1	1		2	1	1	1	2	3	1	2	1	1	1		2	5	2	2	3	2	1	1	2	1	1		1	2	1	2	1		1
		─	─	FKBP-type peptidyl-prolyl cis-trans isomerase SlyD	EC 5.2.1.8	2	1	1		3	2	1		2	1		1		1		2	2	1	1	2	2	2	2	1		1		1	2	2	2	2	2	3	2		2		2		2	1
		─	─	FKBP-type peptidyl-prolyl cis-trans isomerase MJ0825	EC 5.2.1.8	1	1	1	1	1	1	1	1	1	1	1	1	1	1	1	1	1	1	1	1	1	1	1	1	1	1	1	1	1	1	1	1	1	1	1	1	1	1	1	1		1	1
		─	─	Protein secretion chaperonin CsaA		1	1	1		1	1				1		1	1		1	1	1	2	1	1		1	1		2				1	1	1	1	1	1	1	1	1	1	1	1	1		1
		─	─	Putative transcription antitermination protein NusG		1	1	1	1	1	1	1	1	1	1	1	1	1	1	1	1	1	1	1		1	1	1	1	1	1	1	1	1	1	1	1	1	1	1	1		1	1	1	1	1	1
		─	─	Peptide methionine sulfoxide reductase MsrA	EC 1.8.4.11	1	1								1				1	1		1	1	1				1						1	1	1	1	1	1				1		1			1
		─	─	Peptide methionine sulfoxide reductase MsrB											1				1	1			1	1				1				1		1	1			1										1
		─	─	Agmatinase	EC 3.5.3.11	1	1	1		1	2	1	2	2	1	1	1	1		1	1	1	1	1	2	1	1	1	1	1	1	1	2	1	1	1	1	1	1	1		1	1	1	1	1	1	2
		─	─	dCMP deaminase	EC 3.5.4.12														1																1	1	1	1	2	1	1		1	1	1	1		1
		─	─	Nitroreductase family protein																															1		1			1	1				1	1	1
		─	─	Choline-sulfatase	EC 3.1.6.6	1			1	1		1	1	1	2	2		1	1				2	1		1		1		2	1	1		1	1	1		1	2			2	1		1
		─	─	DinG family ATP-dependent helicase CPE1197		1	1	1			1			1	2		1	1	1		1	1	1		1		1	1	1			1	1		1	1	1	1	2		1		1	1	1
		─	─	GTP cyclohydrolase I type 1	EC 3.5.4.16																														1	2	1	1	1		1	1	1		1	1	1
		─	─	GTP cyclohydrolase II	EC 3.5.4.25	2	2	1		2											1			2										2				1	1			1	1		1			2
		─	─	Segregation and condensation protein A		1	1	1		1	1	1	1	1	1	1		1	1	1	1	1	1	1		1	1	1	1	1	1	1	1	1	1	1	1	1	1	1	1	1	1	2	1	1	1	1
		─	─	Segregation and condensation protein B			1		1		1					1		1			1						1		1		1		1		1		1		1						1	1
		─	─	Putative deoxyribonuclease YcfH		1	1	1	1	1	1		1	1	1	1	1	1	1	1	1	1	1	1	1	1	1	1	1	1	1	1	1	1	1	1	1	1	1	1	1	1	1	1	1	1	1	1
		─	─	2-haloalkanoic acid dehalogenase																1															3	2	3	3	2	2	1		2	2	3	3	1	2
		─	─	Glycogen [starch] synthase, eukaryotic																															1	1	1	1	1	1	1	1	1		1	1	1
		─	─	Fibrillarin		1	1	1	1	1	1	1	1	1	1	1	1	1	1	1	1	1	1	1	1	1	1	1	1	1	1	1	1	1	1		1	1	1	1	1	1	1	1	1	1	1	1
		─	─	Exodeoxyribonuclease III	EC 3.1.11.2	2	1			1							1	1		1		1		1	1		1	1	1					1	1	1	1	1	1	1	1	1	1	2	1	2	1	1
		─	─	S-adenosylmethionine decarboxylase proenzyme, prokaryotic class 1B	EC 4.1.1.50	1	1	1	1	1	1	1	2	1	1	1		1	1			1	1		1	1		1	1	1		2	1	1	1	1	1	1	1	1	1	1	1	1	1	1	1	1
		─	─	Archaeal S-adenosylmethionine synthetase	EC 2.5.1.6	1	1	1	1	1	1	1	1	1	1	1	1	1	1	1		1	1	1	1	1		1	1	1		1	2	1	1	1	1	1	1	1	1	1	1	1	1	1	1	1
		─	─	tRNA nucleotidyltransferase, archaeal type	EC 2.7.7.21; EC 2.7.7.25		1	1	1	1	1	1	1	1	1	1	1	1	1	1	1	1	1	1	1	1		1	1	1	1	1		1	1	1	1	1	1	1	1	1	1	1	1	1
		─	─	Flagella-related protein FlaI																															1	1	1	1	1	1	1	1	1	1	1	1		1
		─	─	Flagellar synthesis regulator FleN												1								1	1		1				1	1
		─	─	Flagellar hook-length control protein FliK																2						1				2
		─	─	Rusticyanin														1	1																1			3	2	2				2		2		3
		─	─	multicopper oxidase, type 3								1		1																	1							1	1	1				2		1		1
		─	─	ABC-type nitrate/sulfonate/bicarbonate transport system, ATPase component					1							1			2				1							1		2				1			1	1				1	1	1
		─	─	Nitrite reductase (NO-forming)( EC:1.7.2.1 ) (may be DoxX)					1					1						2													2
		─	─	nitroreductase																															1	1	1	1	1	1	1	1	1	1	1	1	1	1
		─	─	Ferredoxin																															1		1	1	1	1	1	1	1		1
		─	─	Thioredoxin		1	1	1	1	1	1	1		1	1	1	1	1	1	1	1	1	1	1	1	1	1	1	1	1	1	1	1	1	1	2	1	1	1	1		2	1	1			2	1
		─	─	Thioredoxin reductase	EC 1.8.1.9	1	1	1	1	1	1	1	1	1	1	1	1	1	1	1	1	1	1	1		1	1	1	1	1	1	1	1	1	2	2	2	2	2	2	2	2	2	2	2	3	2	1
		─	─	Iron-sulfur cluster assembly protein SufB		2	1	2	1	1	1	1	2	1	3	2	2	4	1	1	1	1	3	1	1	1	1	2	2	2	1	1	1	2	2	1	1	1	4	1	1	1	2	2	1	1	1	1
		─	─	Iron-sulfur cluster assembly ATPase protein SufC		1	1	1	1	1	1	1		1	1	1	1	2	1	1	1	1	1	1	1	1	1	1	1	1	1	1	1	1	1		1	1	3	1	1	1	1	2	1	1		1
		─	─	Iron-sulfur cluster assembly protein SufD			1		1	1	1	1		1					1	1	1	1		1	1	1	1				1	1	1		1		1	1	1	1	1	1		2	1	1	1	1
		─	─	Putative iron-sulfur cluster assembly scaffold protein for SUF system, SufE2		1	1	1	1	1	1	1	1	1	1		1	2	1	1	1	1	1	1	1	1	1	1		1	1	1	1	1	1	1	1	1	3	1	1	1	1	1	1	1	1	1
		─	─	Thymidylate kinase	EC 2.7.4.9	1	1	1		2	2		1		1	1	2	1	1	1	1	1	1	1	3	1	2	1	1	2		1	2	1	2	2	2	2	2	2	2		2	2	2	4	2	2
		─	─	Type II/IV secretion system ATP hydrolase TadA/VirB11/CpaF, TadA subfamily		3	2	2	2	3	2		2	1	3	1	2	3	1		2	3	1	3	2	2	1	3	2	3	2		1	3			1	1	1					1	1	1
		─	─	Deoxyhypusine synthase (EC 2.5.1.46)		1	1	1	1	1	1	1	1	1	1	1	1	1	1	1	1		1	1	1	1	1	1	1	1	1	2	1	1	1	1	1	1	1	1	1	1	1	1	1	1	1	1
		─	─	Galactose-1-phosphate uridylyltransferase	EC 2.7.7.10	1		1		1											1			1		1		1						1	2	3	3	3	3	2	1	1	3	3	3	4	1	2
		─	─	Mannose-1-phosphate guanylyltransferase		1				1				2		2			1	1				1				1					2	1	2	2	1	1	1	2	1	2	1	1	1	1	2	1
		─	─	Glucose-1-phosphate thymidylyltransferase	EC 2.7.7.24			2			1	1		1			1		2												1	2	1	1	1				1			2	2	1		1	2
		─	─	Thermopsin
		─	─	VapC toxin protein				3	1	3				1						2											1		1										1

## Sheet: ST9
Table S9 The information of genes in the poteintal iron oxidation gene operons detected in Parvarchaeota.
Genome	Scaffold name	Gene ID	Start	End	Length	Gene annotation	Transmembran or signal (predicted by PRED-SIGNAL)	Amino acid sequences
FK_AMD_2014_bin_2	NODE_1_length_184446_cov_6.82782	fig|6666666.201409.peg.187	30848	30471	125	hypothetical protein	Transmembrane	MTSAILINTSVVNPFTGFIIPIVLVSIAALLLVVSMALFFNRFSKMRVAN TQRIALFKNNWWKISVLFLSPAIITLFLIAGLFTSPLFEIYFYLYGLLIT IIIAESIIISIIMVLGKNQQLIKSK
FK_AMD_2014_bin_2	NODE_1_length_184446_cov_6.82782	fig|6666666.201409.peg.188	31395	30841	185	hypothetical protein	Transmembrane	MRSSKKDVSVYTVSNKLNYVKFGFAILVIISLILVFFAVYPKISSISYAAPTASAVSVTG PANYNYLFDINYVFVGIDIVVGISVLFFGLISFIALFRHRKDNAPIVTMILNLNRDNNPF SMLILASVFVLLAIAAFFVSILTSYTTVSFLLGVILGTVAFLLVALSIISISLKYLARFA FSYD
FK_AMD_2014_bin_2	NODE_1_length_184446_cov_6.82782	fig|6666666.201409.peg.189	32400	31426	325	multicopper oxidase, type 3	Transmembrane	MGKFKGWSDKIPFVTRLVLGLIFIADSMLKLIPDSAYLIKENVLSGAYGAWSFVYPWVAF WANFTANNINFLVAFAIVVEFLIGLFLILGLFKKFLYITGAVYSIAIWLTISQFGGPYIA GTLNIGATPFYFLLFLLLIFTDRNFKTYDKSLDKIIEKKHKIWQKIGYFKQTKSKNEKIM VFALFSITFGALLAINASLKLVSGTASNVAGNQLMQLLGEPRFLIPFFLFWDKLILPNIH LFLYLYAFSEFAIALLLIFGLFRKWDYLAGIVYSLFSWSVIQGFGGPFFPGITDLAAGPL YVLIFLMLIFYNSNLKILGFYAKK
FK_AMD_2014_bin_2	NODE_1_length_184446_cov_6.82782	fig|6666666.201409.peg.190	33159	32428	244	rusticyanin related protein	Signal	MENPKNSNAMILATIIVIAVIIIIVAFLTINHTINFAGPVSISVSTALSTVPAGVTVNAA TNTIYVNKSATISMGMIDNLSSDPANNITLNSTIPGTSTPYKALLGELDLQALPAFMVYG LINPTIIIKQGSIVTFDAFDLSDYAYHGYMITNNSFAPPYSIPGPETAFDGYTSSQDIVV KGILIPPPKNGRIYEERETFTANANGIYWYICPIFGHAALGMYGKIVVSSSPSTSSSGGN GYS
FK_AMD_2014_bin_2	NODE_1_length_184446_cov_6.82782	fig|6666666.201409.peg.191	33824	33159	222	rusticyanin related protein	Transmembrane	MQDKPKKNNFFIYEVIVVAVIVVIAVFIIYTLVPSSPSAALLKFVRTVPSGVAVYSANNS IVITGPNVTIPLVAYENISYNPIHNITYPVNITATDSYLATPNHELPYFGDYGLIDPTFI IKQGSTVNFVFINLGAEIHIFAITAQTPPFNPFTTLSPIALKSDLMYLPALPPPANFNNP FSGSIYSTSGSYTFNSTGTYYYLCPIPGHAQLGMYGKIEVV
FK_AMD_2014_bin_2	NODE_1_length_184446_cov_6.82782	fig|6666666.201409.peg.192	34182	33826	119	hypothetical protein	Cytoplasmic	MGPSNLEGLLSNDKVQIKDKFFGYIKKHPKAYKLAVLGIAAFPEAYSVLLAEKGLNIIPS YEYQFAYVQHAAITLPITYGVAVIGTYIDFKLFSMAALKLYKYFNNLHKSLNKLNSYK
FK_AMD_2010_bin_6	NODE_11_length_27456_cov_3.83955	fig|6666666.201405.peg.60	25076	25444	123	hypothetical protein	Transmembrane	MTSAILISTSAVNPLAGFILPIILVSIGALLLVVSLVLFFRRFSKMRVASTQRIVLFKSN WWKISILFLSPGIVTFFLIAGLFTTPSFEIYFYLYGLLISIIIAESVVISIIRVLGKNQQ LA
FK_AMD_2010_bin_6	NODE_11_length_27456_cov_3.83955	fig|6666666.201405.peg.59	24529	25083	185	hypothetical protein	Transmembrane	MSNTKSEALVYNASNKLRYLKFGFVALIIVTAILVFFAVFPKISSISYVPAVSSSVTVTG TANYNYLFAVNYAFVGLDIVIGVSLFFFGIVSFIALFKHRTDNAPIATMILNLNRSNNPF SMLLLASVMVLLAIAAFFVSILTSYATLSFLLGVILGTVAFLLVALSLISISLKYIARFA FSYD
FK_AMD_2010_bin_6	NODE_11_length_27456_cov_3.83955	fig|6666666.201405.peg.58	23524	24498	325	multicopper oxidase, type 3	Transmembrane	MEKVNLRFGKIPFITRVLLGVIFIADSMLKLIPDSAYLIKENVLSGAYGAWSFVYPWVSF WANVTANNINFFVYFAIIVEFLIGLFLILGFFKKFLYVAGAVYSIAIWLTISQFGGPYIA GTLDIGATPFYFLLFLLLIFSERNFNAYDISIDKSIKKKFNLWGRLAFFKKAKSKNEKTN VFAISSIAFGAIFAINASLKLVSGTASNIAGNQLMQILGEPKFLIPFFLFWDKLILPNIH LFLYMYAFSELAIALLLIFGLFRKGVYIAGIAYSLFSWSVIQGFGGPFFAGVTDLAAGPL YVLIFIMFMFYNSNSNLSAFYSKK
FK_AMD_2010_bin_6	NODE_11_length_27456_cov_3.83955	fig|6666666.201405.peg.57	22776	23510	245	rusticyanin related protein	Signal	MENTKNSNAIILAIIFVIAVIVIIVAFLAINHTISFAGPVSVSVSTALSTIPAGVTVNPA TNTIYVNKSTTISMGMIDNLSSDPANNITLNSTVPGTHTPYKALLGELDLQALPAFTVYG LVNPTIIIKQGSTVTFDAFDLSDYAYHGYMIVNNSYSPPYSTAGPESAFDGYTGANDIVV KGILIPPPKNGRIYEESETFTANTNGVYWYLCPVFGHAELGMYGKIIVSSSPSSVASTSS NGYS
FK_AMD_2010_bin_6	NODE_11_length_27456_cov_3.83955	fig|6666666.201405.peg.56	22111	22776	222	rusticyanin related protein	Transmembrane	MQEKPKKNNFLVYEIVAVAVIVVIAVVIIYTLVPSSPSAALLKFIHTVPSGAAVYSANNS IVITGSNVTIPIVAYENISYNPVYNITYPVNITAADSFLETPNHELPYFGDYGLIDPTFV INKGSTVNFVFINLGAEIHIFAITPQAPPFNPFTTLSPTSLKADLLYLPALPPPANFNNP FSGSIYSTSGSYTFNVTGTYYYICPIPGHAELGMYGKIEVV
FK_AMD_2010_bin_6	NODE_11_length_27456_cov_3.83955	fig|6666666.201405.peg.55	21733	22086	118	hypothetical protein	Cytoplasmic	MYSFKEVESSNLEELLSDNKSQLKQKAFNYLKKHPKTYKLLLSGIMAFPEMYSGLLTEKE LNIIPSYEYHFAYVQHAAATLPVIYAVAVIGTYLDIELARVVYSKFGKKIKEYFKKI
FK_AMD_2014_bin_17	NODE_3_length_171308_cov_27.2266	fig|6666666.201407.peg.569	2262	1894	123	hypothetical protein	Transmembrane	MTSAILISTSAVNPLAGFILPIILVSIGALLLVVSLVLFFRRFSKMRVASTQRIVLFKSN WWKISILFLSPGIVTFFLIAGLFTTPSFEIYFYLYGLLISIIIAESVVISIIRVLGKNQQ LA
FK_AMD_2014_bin_17	NODE_3_length_171308_cov_27.2266	fig|6666666.201407.peg.570	2809	2255	185	hypothetical protein	Transmembrane	MSNTKSEALVYNASNKLRYLKFGFVALIIVTAILVFFAVFPKISSISYVPAVSSSVTVTG TANYNYLFAVNYAFVGLDIVIGVSLFFFGIVSFIALFKHRTDNAPIATMILNLNRSNNPF SMLLLASVMVLLAIAAFFVSILTSYATLSFLLGVILGTVAFLLVALSLISISLKYIARFA FSYD
FK_AMD_2014_bin_17	NODE_3_length_171308_cov_27.2266	fig|6666666.201407.peg.571	3814	2840	325	multicopper oxidase, type 3	Transmembrane	MEKVNLRFGKIPFITRVLLGVIFIADSMLKLIPDSAYLIKENVLSGAYGAWSFVYPWVSF WANVTANNINFFVYFAIIVEFLIGLFLILGFFKKFLYVAGAVYSIAIWLTISQFGGPYIA GTLDIGATPFYFLLFLLLIFSERNFNAYDISIDKSIKKKFNLWGRLAFFKKAKSKNEKTN VFAISSIAFGAIFAINASLKLVSGTASNIAGNQLMQILGEPKFLIPFFLFWDKLILPNIH LFLYMYAFSELAIALLLIFGLFRKGVYIAGIAYSLFSWSVIQGFGGPFFAGVTDLAAGPL YVLIFIMFMFYNSNSNLSAFYSKK
FK_AMD_2014_bin_17	NODE_3_length_171308_cov_27.2266	fig|6666666.201407.peg.572	4562	3828	244	rusticyanin related protein	Signal	MENTKNSNAIILAIIFVIAVIVIIVAFLAINHTISFAGPVSVSVSTALST IPAGVTVNPATNTIYVNKSTTISMGMIDNLSSDPANNITLNSTVPGTHTP YKALLGELDLQALPAFTVYGLVNPTIIIKQGSTVTFDAFDLSDYAYHGYM IVNNSYSPPYSTAGPESAFDGYTGANDIVVKGILIPPPKNGRIYEESETF TANTNGVYWYLCPVFGHAELGMYGKIIVSSSPSSVASTSSNGYS
FK_AMD_2014_bin_17	NODE_3_length_171308_cov_27.2266	fig|6666666.201407.peg.574	5227	4562	222	rusticyanin related protein	Transmembrane	MQEKPKKNNFLVYEIVAVAVIVVIAVVIIYTLVPSSPSAALLKFIHTVPSGAAVYSANNS IVITGSNVTIPIVAYENISYNPVYNITYPVNITAADSFLETPNHELPYFGDYGLIDPTFV INKGSTVNFVFINLGAEIHIFAITPQAPPFNPFTTLSPTSLKADLLYLPALPPPANFNNP FSGSIYSTSGSYTFNVTGTYYYICPIPGHAELGMYGKIEVV
FK_AMD_2014_bin_17	NODE_3_length_171308_cov_27.2266	fig|6666666.201407.peg.575	5605	5252	118	hypothetical protein	Cytoplasmic	MYSFKEVESSNLEELLSDNKSQLKQKAFNYLKKHPKTYKLLLSGIMAFPEMYSGLLTEKE LNIIPSYEYHFAYVQHAAATLPVIYAVAVIGTYLDIELARVVYSKFGKKIKEYFKKI
FK_Sedi_bin_55_70	NODE_41_length_4501_cov_4.92968	fig|6666666.201412.peg.599	4000	4368	123	hypothetical protein	Transmembrane	MTSAILISTSAVNPLAGFILPIILVSIGALLLVVSLVLFFRRFSKMRVASTQRIVLFKSN WWKISILFLSPGIVTFFLIAGLFTTPSFEIYFYLYGLLISIIIAESVVISIIRVLGKNQQ LA
FK_Sedi_bin_55_70	NODE_41_length_4501_cov_4.92968	fig|6666666.201412.peg.598	3453	4007	185	hypothetical protein	Transmembrane	MSNTKSEALVYNASNKLRYLKFGFVALIIVTAILVFFAVFPKISSISYVPAVSSSVTVTG TANYNYLFAVNYAFVGLDIVIGVSLFFFGIVSFIALFKHRTDNAPIATMILNLNRSNNPF SMLLLASVMVLLAIAAFFVSILTSYATLSFLLGVILGTVAFLLVALSLISISLKYIARFA FSYD
FK_Sedi_bin_55_70	NODE_41_length_4501_cov_4.92968	fig|6666666.201412.peg.597	2448	3422	325	multicopper oxidase, type 3	Transmembrane	MEKVNLRFGKIPFITRVLLGVIFIADSMLKLIPDSAYLIKENVLSGAYGAWSFVYPWVSF WANVTANNINFFVYFAIIVEFLIGLFLILGFFKKFLYVAGAVYSIAIWLTISQFGGPYIA GTLDIGATPFYFLLFLLLIFSERNFNAYDISIDKSIKKKFNLWGRLAFFKKAKSKNEKTN VFAISSIAFGAIFAINASLKLVSGTASNIAGNQLMQILGEPKFLIPFFLFWDKLILPNIH LFLYMYAFSELAIALLLIFGLFRKGVYIAGIAYSLFSWSVIQGFGGPFFAGVTDLAAGPL YVLIFIMFMFYNSNSNLSAFYSKK
FK_Sedi_bin_55_70	NODE_41_length_4501_cov_4.92968	fig|6666666.201412.peg.596	1700	2434	245	rusticyanin related protein	Signal	MENTKNSNAIILAIIFVIAVIVIIVAFLAINHTISFAGPVSVSVSTALSTIPAGVTVNPA TNTIYVNKSTTISMGMIDNLSSDPANNITLNSTVPGTHTPYKALLGELDLQALPAFTVYG LVNPTIIIKQGSTVTFDAFDLSDYAYHGYMIVNNSYSPPYSTAGPESAFDGYTGANDIVV KGILIPPPKNGRIYEESETFTANTNGVYWYLCPVFGHAELGMYGKIIVSSSPSSVASTSS NGYS
FK_Sedi_bin_55_70	NODE_41_length_4501_cov_4.92968	fig|6666666.201412.peg.595	1035	1700	222	rusticyanin related protein	Transmembrane	MQEKPKKNNFLVYEIVAVAVIVVIAVVIIYTLVPSSPSAALLKFIHTVPSGAAVYSANNS IVITGSNVTIPIVAYENISYNPVYNITYPVNITAADSFLETPNHELPYFGDYGLIDPTFV INKGSTVNFVFINLGAEIHIFAITPQAPPFNPFTTLSPTSLKADLLYLPALPPPANFNNP FSGSIYSTSGSYTFNVTGTYYYICPIPGHAELGMYGKIEVV
FK_Sedi_bin_55_70	NODE_41_length_4501_cov_4.92968	fig|6666666.201412.peg.594	657	1010	118	hypothetical protein	Cytoplasmic	MYSFKEVESSNLEELLSDNKSQLKQKAFNYLKKHPKTYKLLLSGIMAFPEMYSGLLTEKE LNIIPSYEYHFAYVQHAAATLPVIYAVAVIGTYLDIELARVVYSKFGKKIKEYFKKI
TC_Endo_bin_23	NODE_3_length_109556_cov_7.63549	fig|6666666.201415.peg.426	28160	27792	122	hypothetical protein	Transmembrane	MTSPILLNPAVINPFSGFIIPIILVSIAAILLVISFILFFKRFYSMRVAS IQRIALFKNNWWKLSILFLAPGIITFFLIAGLFTSAVIEVYFYIYGLLIT IIIAESIIISIIYVLGKNNTAI
TC_Endo_bin_23	NODE_3_length_109556_cov_7.63549	fig|6666666.201415.peg.427	28704	28153	184	hypothetical protein	Transmembrane	MVVTKKEAIIYNPSKNIKYVKYIITALIIISAILVFMAVYPKLSAINVPVSTTGITVIGA VNYNYLFVLNYAFVGLDIVIGLSILFFGALSVIALSRHKADNAPLTVMVSDLNRIKNPFS LLIFSAFLVLAAIIAFFVSILTSYSVISFLAGVIMGTVAFILIAIFIINISLKYLVRFMF RYD
TC_Endo_bin_23	NODE_3_length_109556_cov_7.63549	fig|6666666.201415.peg.428	29678	28707	324	multicopper oxidase, type 3	Transmembrane	MPFVVRILFGAIFIADSLLKLIPDSAYLIKENVLSGAYGAWSFAYPWVSFWATFTANNIN FFVMFAVIIEFAIGLCLLLGFFKKIVYIAGAVYSITIWLTISQFGGPYIAGTLDIGATPL YFLLFLLLIFSEQQFSIKGFSIDKYIVNKFKFWNKLAFFKKRISENGKIKVFGAFSISFG AILAINASLKLIGGTASNIAGNQLMQLIGEPKILISFFLFWDKIILPNIHVFLYVYAFSE FLIALLLIFGLFRKWAYIAGIIYSIFSWSVIQGFGGPFFAGVTDLAVGPIYVLIFLMLWF YNSNTKLSSLYSANNYLYFKKSS
TC_Endo_bin_23	NODE_3_length_109556_cov_7.63549	fig|6666666.201415.peg.429	30459	29728	247	rusticyanin related protein	Signal	MSENMKSTNMLFAVIIAVIALIVIVVVFLTLNHTINISGPVSVNVSTALSTIPSGVSVNKATNTVYVNNSATVYIGMIDNLTSDPANNITLNSTIPGTKTPYKALLGEFDLAALPAFMVYGLINPTIVIKQGASVTFDAFDLSDYAYHGYMITNDSFAPPYSTAGPESAFDGYTGADDIIIKGILLPPPENGRIYEESTVFTASVSGTYWYLCPVFGHAELGMYGKIVVTGSTSSSSGSTGYS
TC_Endo_bin_23	NODE_3_length_109556_cov_7.63549	fig|6666666.201415.peg.430	31121	30456	222	Rusticyanin	Transmembrane	MSEEHKNSNFLIYEVLAVVIIVIVAAVIIYSVVPVSPSAALQKFISTVPNGVSVYAANNS IVISGSNVTIPIVAYENISYNPIYNITYPINITAADSYLATPNNELPYFGDYGLIDPTLV IKDGSTVNFVFVNLGAEIHIFAITTQTPPFNPFTTLSPVTIKADLLYLPALPPPQKSINP FSGNIYSTSGSYTFNTTGIYYYLCPIPGHAELGMYGKIEVV
TC_Endo_bin_47	NODE_5_length_34730_cov_1.14664	fig|6666666.201417.peg.678	1189	215	325	multicopper oxidase, type 3	Transmembrane	MESLKINFGKIPFITRLFLGFIFIADSLLKLIPDSAYLIKENVLSGAYGAWSFVYPWVAF WANFTANNINFFVVFAIVIEFLIGLFLILGFFKRLVYIAGAIYSIAIWLTISQFGGPYIA GTLDIGATPFYFLLFLLLIFSEKDFNAYDISVDKAIRKRYSIWSKIASFKSNNSKNERAM VFAISSIAFGAVLAINASLKLVSGTASNIAGNQLMQILGEPRFLIPFFLFWDRIILPNIH LFLYVYAFSEFMIAILLIFGLFRKWVYIIGIVYSLFSWSVIQGFGGPFFAGVTDLAAGPL YVLIFMMLMFYNSNSDLSLFYAKK
TC_Endo_bin_47	NODE_5_length_34730_cov_1.14664	fig|6666666.201417.peg.679	1937	1206	244	rusticyanin related protein	Signal	MENSKNNNAMLFAIIIVIAVIVIVIVFLTVNHTISFAGPVSVSVSTALSTVPAGVTVNAS ANTIYINKSTTIVMGMIDNLSSDPANNITLNSTIPGTSTPYKALLGELDLQALPAFVVYG LINPTIIIKQGSVVTFNAFDLSDYTYHGYMITNDSFAPPYTIDGPESAFDGYTGANDIVV KGILIPPPKNGRIYEESQTFDASVNGVYWYLCPVFGHAALGMYGKIIVSGSASASTGSSN GYS
TC_Endo_bin_47	NODE_5_length_34730_cov_1.14664	fig|6666666.201417.peg.680	2602	1937	222	Rusticyanin	Transmembrane	MQEKPNKNNFLVYEIVAVVIVVVIAVVIIYALVPSSPSAALLKFIHTIPAGVSVYSANNS IIISGSNVTIPIVAYENISYNPIHNITYPINITAADSFLETPNHELPYFMDYGLIDPTLV VKEGSTVNFVFINLGAEIHIFAITPQAPPFNPYTTLSPTSLKADLLYLPALPPPADFSNP FSGSIYSTSGSYTFNETGTYYYLCPIPGHAELGMYGKIEVV
TC_Endo_bin_47	NODE_5_length_34730_cov_1.14664	fig|6666666.201417.peg.681	2962	2627	112	hypothetical protein	Cytoplasmic	MKYTDLEGLLSDNNPSFKKKAFKYLEKHPKAYKLALSGLAAFPEMYSVLLAEKTLGVIPS YEYEFAYVQHAAFTLPIIYLVAVFGTYLDIELARVLSSRLYTKFKDYLKKV

## Sheet: ST10
Table S10 The relative abundance values for taxa obtained from non-MDA and MDA inoculum communities
rpS3 ID	Taxonomic information	Coverage of corresponding scaffold				Normalized relative abundance (%)				MDA-SE
		non-MDA	MDA-1	MDA-2	MDA-3	non-MDA	MDA-1	MDA-2	MDA-3
NODE_37409_length_488_cov_1.39612_2	Bacteria_Proteobacteria_Alphaproteobacteria_Rhodospirillales	2.51183	0	0	0	0.177964	0	0	0	0
NODE_6419_length_1361_cov_3.7269_1	Bacteria_Proteobacteria_Gammaproteobacteria_Acidithiobacillales	7.04789	0	0	0	0.499346	0	0	0	0
NODE_7906_length_1202_cov_3.48372_5	Bacteria_Proteobacteria_Gammaproteobacteria_Acidithiobacillales	5.96958	0	0.361217	0.261407	0.422948	0	0.0826812	0.0857482	0.0280855
NODE_13799_length_864_cov_1.98372_4	Bacteria_Proteobacteria_Gammaproteobacteria_Acidithiobacillales	3.20168	0.210084	0	0.210084	0.226841	0.0619874	0	0.0689129	0.0219081
NODE_43112_length_451_cov_1.28086_1	Bacteria_Proteobacteria_Gammaproteobacteria_Acidithiobacillales	2.0897	0	0	0	0.148056	0	0	0	0
NODE_371_length_12606_cov_157.126_6	Enrichment_Ferroplasma_sp._1	241.33	41.991	56.0282	40.7878	17.0983	12.3899	12.8246	13.3794	0.286366
NODE_1154_length_4198_cov_3.69786_2	Enrichment_Ferroplasma_sp._1	6.4958	0.518775	1.43626	0.895504	0.460231	0.15307	0.328754	0.293748	0.0536868
NODE_3397_length_1996_cov_3.48475_2	Enrichment_Ferroplasma_sp._1	5.88137	0.550379	0.325027	0.704225	0.416698	0.162395	0.0743974	0.231004	0.0453237
NODE_36497_length_495_cov_1.45924_1	Enrichment_Ferroplasma_sp._2	3.01449	0	0	0	0.213578	0	0	0	0
NODE_8_length_210319_cov_70.3219_183	Enrichment_Geobacter_sp.	121.091	32.6117	41.1568	27.8742	8.57936	9.62241	9.42063	9.14345	0.138833
NODE_22_length_104315_cov_14.3584_90	Enrichment_Geobacter_sp.	24.7769	9.82599	11.3524	8.45038	1.75546	2.89926	2.59852	2.77194	0.0871545
NODE_1465_length_3468_cov_4.68453_5	Enrichment_G-plasma	8.4569	1.24684	1.66998	1.28571	0.599175	0.367893	0.382252	0.421746	0.0161006
NODE_69_length_51628_cov_8.86156_9	Enrichment_Leptospirillum_sp._1	15.9154	0.585221	0.977699	0.565834	1.12761	0.172675	0.223791	0.185608	0.0153444
NODE_16_length_124147_cov_29.8589_129	Enrichment_Leptospirillum_sp._2	54.8262	1.11639	1.99595	1.03511	3.88446	0.329402	0.456865	0.339542	0.0409025
NODE_1_length_896082_cov_121.71_429	Enrichment_Micrarchaeota_sp._1	212.246	60.5493	78.6257	53.9309	15.0377	17.8657	17.9971	17.6907	0.0887483
NODE_51_length_64054_cov_23.8933_32	Enrichment_Micrarchaeota_sp._2	41.5228	14.7331	18.5667	13.4792	2.94191	4.34715	4.24984	4.42152	0.0497058
NODE_55_length_59787_cov_11.0039_54	Enrichment_Parvarchaeota_sp._1	19.0513	9.3187	12.2411	8.33416	1.34979	2.74957	2.80194	2.73382	0.0205901
NODE_1794_length_3012_cov_4.47556_3	Enrichment_Parvarchaeota_sp._2	8.47344	3.087	2.69287	1.93117	0.600347	0.91085	0.616387	0.633473	0.0954342
NODE_76_length_49746_cov_9.07543_55	Enrichment_Pelobacter_sp.	15.903	6.11293	7.6936	5.41669	1.12674	1.80368	1.76103	1.77681	0.0124488
NODE_122_length_35083_cov_339.459_9	Enrichment_Pelobacter_sp.	600.198	156.141	201.756	139.692	42.5243	46.071	46.1812	45.8225	0.106057
NODE_24068_length_625_cov_1.04016_2	FK_AMD_2014_bin_52_Micrarchaeota	1.62316	0.315789	0	0	0.115002	0.0931767	0	0	0.0310589
NODE_44726_length_442_cov_1.20635_1	Thermoplasmatales_archaeon_A-plasma	2.09247	0	0	0	0.148253	0	0	0	0
NODE_45233_length_440_cov_1.22364_1	Thermoplasmatales_archaeon_A-plasma	2.20345	0	0	0	0.156116	0	0	0	0
NODE_29367_length_560_cov_0.819861_1	Thermoplasmatales_archaeon_B_DKE	1.87073	0	0	0	0.132542	0	0	0	0
NODE_37846_length_485_cov_2.19553_1	Thermoplasmatales_archaeon_E-plasma	3.62985	0	0	0	0.257177	0	0	0	0
